# Supplementary material for: Shades of yellow: interactive effects of visual and odour cues in a pest beetle
Source: PeerJ. 2016 Jul 12;4:e2219. doi: 10.7717/peerj.2219 (PMC4950555; doi:10.7717/peerj.2219)
Supplement: Supplemental Information 5 [file peerj-04-2219-s005.zip]

Archive with 154 entries (154 files):
- Amber/sz 1.csv
- Amber/sz 10.csv
- Amber/sz 11.csv
- Amber/sz 12.csv
- Amber/sz 13.csv
- Amber/sz 14.csv
- Amber/sz 15.csv
- Amber/sz 2.csv
- Amber/sz 3.csv
- Amber/sz 4.csv
- Amber/sz 5.csv
- Amber/sz 6.csv
- Amber/sz 7.csv
- Amber/sz 8.csv
- Amber/sz 9.csv
- Black stimulus/Blackstim.xls
- Black stimulus/sz 01.csv
- Black stimulus/sz 02.csv
- Black stimulus/sz 03.csv
- Black stimulus/sz 04.csv
- Black stimulus/sz 05.csv
- Black stimulus/sz 06.csv
- Black stimulus/sz 07.csv
- Black stimulus/sz 08.csv
- Black stimulus/sz 09.csv
- Black stimulus/sz 10.csv
- Black stimulus/sz 11.csv
- Black stimulus/sz 12.csv
- Black stimulus/sz 13.csv
- Black stimulus/sz 14.csv
- Black stimulus/sz 15.csv
- Black stimulus/sz 16.csv
- Black stimulus/sz 17.csv
- Black stimulus/sz 18.csv
- Black stimulus/sz 19.csv
- Colour stimuli collated/Amber 15.xls
- Colour stimuli collated/Grating 19.xls
- Colour stimuli collated/Orange 15.xls
- Colour stimuli collated/Sand 15.xls
- Colour stimuli collated/Yellow tex 16.xls
- Orange/sz 1.csv
- Orange/sz 10.csv
- Orange/sz 11.csv
- Orange/sz 12.csv
- Orange/sz 13.csv
- Orange/sz 14.csv
- Orange/sz 15.csv
- Orange/sz 2.csv
- Orange/sz 3.csv
- Orange/sz 4.csv
- Orange/sz 5.csv
- Orange/sz 6.csv
- Orange/sz 7.csv
- Orange/sz 8.csv
- Orange/sz 9.csv
- Sand/sz 1.csv
- Sand/sz 10.csv
- Sand/sz 11.csv
- Sand/sz 12.csv
- Sand/sz 13.csv
- Sand/sz 14.csv
- Sand/sz 15.csv
- Sand/sz 2.csv
- Sand/sz 3.csv
- Sand/sz 4.csv
- Sand/sz 5.csv
- Sand/sz 6.csv
- Sand/sz 7.csv
- Sand/sz 8.csv
- Sand/sz 9.csv
- Vertical grating/sz 01.csv
- Vertical grating/sz 02.csv
- Vertical grating/sz 03.csv
- Vertical grating/sz 04.csv
- Vertical grating/sz 05.csv
- Vertical grating/sz 06.csv
- Vertical grating/sz 07.csv
- Vertical grating/sz 08.csv
- Vertical grating/sz 09.csv
- Vertical grating/sz 10.csv
- Vertical grating/sz 11.csv
- Vertical grating/sz 12.csv
- Vertical grating/sz 13.csv
- Vertical grating/sz 14.csv
- Vertical grating/sz 15.csv
- Vertical grating/sz 16.csv
- Vertical grating/sz 17.csv
- Vertical grating/sz 18.csv
- Vertical grating/sz 19.csv
- White control/Control 12.xls
- White control/sz 01.csv
- White control/sz 02.csv
- White control/sz 03.csv
- White control/sz 04.csv
- White control/sz 05.csv
- White control/sz 06.csv
- White control/sz 07.csv
- White control/sz 08.csv
- White control/sz 09.csv
- White control/sz 10.csv
- White control/sz 11.csv
- White control/sz 12.csv
- White control/sz 13.csv
- White control/sz 14.csv
- White control/sz 15.csv
- White control/sz 16.csv
- White control/sz 17.csv
- Yellow/sz 90deg 01.csv
- Yellow/sz 90deg 02.csv
- Yellow/sz 90deg 03.csv
- Yellow/sz 90deg 04.csv
- Yellow/sz 90deg 05.csv
- Yellow/sz 90deg 06.csv
- Yellow/sz 90deg 07.csv
- Yellow/sz 90deg 08.csv
- Yellow/sz 90deg 09.csv
- Yellow/sz 90deg 10.csv
- Yellow/sz 90deg 11.csv
- Yellow/sz 90deg 12.csv
- Yellow/sz 90deg 13 partial.csv
- Yellow/sz 90deg 14.csv
- Yellow/sz 90deg 15.csv
- Yellow/sz 90deg 16.csv
- Yellow/sz 90deg 17.csv
- Yellow/sz 90deg 18.csv
- Yellow/sz 90deg 19.csv
- Yellow/sz 90deg 20.csv
- Yellow/sz 90deg 21.csv
- Yellow/sz 90deg 22.csv
- Yellow/sz 90deg 23.csv
- Yellow/sz 90deg 24.csv
- Yellow/sz 90deg 25 partial.csv
- Yellow/sz 90deg 26.csv
- Yellow/sz 90deg 27.csv
- Yellow/sz 90deg 28.csv
- Yellow/sz 90deg 29.csv
- Yellow/sz 90deg 30.csv
- Yellow/sz 90deg 31.csv
- Yellow textured/sz 1.csv
- Yellow textured/sz 10.csv
- Yellow textured/sz 11.csv
- Yellow textured/sz 12.csv
- Yellow textured/sz 13.csv
- Yellow textured/sz 14.csv
- Yellow textured/sz 15.csv
- Yellow textured/sz 16.csv
- Yellow textured/sz 2.csv
- Yellow textured/sz 3.csv
- Yellow textured/sz 4.csv
- Yellow textured/sz 5.csv
- Yellow textured/sz 6.csv
- Yellow textured/sz 7.csv
- Yellow textured/sz 8.csv
- Yellow textured/sz 9.csv
