# Supplementary material for: Shades of yellow: interactive effects of visual and odour cues in a pest beetle
Source: PeerJ. 2016 Jul 12;4:e2219. doi: 10.7717/peerj.2219 (PMC4950555; doi:10.7717/peerj.2219)
Supplement: Supplemental Information 5 [file peerj-04-2219-s005.zip › Amber/sz 9.csv]

Digital 1	Digital 2	XStep	YStep
1	1	0	0
1	1	0	-9
1	1	1	5
1	1	0	0
1	1	0	-3
1	1	0	1
1	1	0	0
1	1	0	0
1	1	0	-1
1	1	0	-1
1	1	0	-4
1	1	0	2
1	1	2	-7
1	1	0	4
1	1	0	-5
1	1	1	-4
1	1	-1	6
1	1	1	-11
1	1	-1	8
1	1	0	-2
1	1	0	-1
1	1	1	-4
1	1	0	2
1	1	0	0
1	1	1	-5
1	1	1	-2
1	1	0	3
1	1	1	-5
1	1	0	4
1	1	0	-3
1	1	0	-1
1	1	0	-1
1	1	3	-12
1	1	1	4
1	1	0	0
1	1	0	0
1	1	0	0
1	1	0	-3
1	1	0	-3
1	1	0	2
1	1	5	-14
1	1	-3	10
1	1	0	-1
1	1	0	-1
1	1	2	-5
1	1	0	2
1	1	0	0
1	1	0	-1
1	1	0	0
1	1	0	-4
1	1	2	-2
1	1	0	3
1	1	0	-6
1	1	1	0
1	1	0	0
1	1	0	0
1	1	0	-5
1	1	0	2
1	1	0	-1
1	1	0	-1
1	1	0	-1
1	1	0	1
1	1	0	-3
1	1	0	-2
1	1	0	-2
1	1	0	1
1	1	0	0
1	1	0	-1
1	1	0	-4
1	1	0	5
1	1	0	-1
1	1	0	0
1	1	0	0
1	1	0	0
1	1	0	0
1	1	0	0
1	1	0	-1
1	1	0	-1
1	1	0	0
1	1	1	-10
1	1	0	2
1	1	0	0
1	1	0	-4
1	1	0	2
1	1	0	-5
1	1	0	0
1	1	0	4
1	1	0	-5
1	1	0	2
1	1	0	0
1	1	0	-3
1	1	0	0
1	1	0	-5
1	1	0	2
1	1	0	-1
1	1	0	0
1	1	0	-1
1	1	0	-5
1	1	0	1
1	1	0	-2
1	1	0	1
1	1	0	-4
1	1	0	2
1	1	0	0
1	1	0	-1
1	1	0	-3
1	1	0	-1
1	1	0	2
1	1	0	-9
1	1	0	3
1	1	0	-1
1	1	0	0
1	1	0	0
1	1	0	-1
1	1	0	0
1	1	0	-1
1	1	0	0
1	1	0	-1
1	1	0	-1
1	1	0	-2
1	1	0	-7
1	1	0	5
1	1	0	-6
1	1	1	0
1	1	0	-3
1	1	0	3
1	1	0	0
1	1	0	0
1	1	0	0
1	1	0	-2
1	1	0	0
1	1	0	0
1	1	0	0
1	1	0	-2
1	1	-1	-8
1	1	0	-2
1	1	0	1
1	1	0	-2
1	1	0	3
1	1	0	0
1	1	0	0
1	1	0	-3
1	1	0	1
1	1	0	-1
1	1	0	-5
1	1	0	-2
1	1	0	0
1	1	0	0
1	1	0	0
1	1	0	0
1	1	0	-2
1	1	0	-2
1	1	0	-1
1	1	0	0
1	1	0	-14
1	1	0	8
1	1	0	-2
1	1	0	-1
1	1	0	1
1	1	0	-2
1	1	0	-2
1	1	0	0
1	1	0	0
1	1	0	0
1	1	0	0
1	1	0	0
1	1	1	-14
1	1	2	3
1	1	0	1
1	1	0	-1
1	1	0	2
1	1	0	-2
1	1	0	0
1	1	0	-1
1	1	0	-2
1	1	0	-3
1	1	0	-3
1	1	0	2
1	1	0	-6
1	1	0	1
1	1	0	0
1	1	0	0
1	1	0	0
1	1	0	-3
1	1	0	0
1	1	0	0
1	1	0	-2
1	1	0	-5
1	1	0	2
1	1	0	0
1	1	0	-3
1	1	0	1
1	1	0	-4
1	1	0	1
1	1	0	0
1	1	0	-3
1	1	0	0
1	1	0	0
1	1	2	-6
1	1	-1	3
1	1	0	0
1	1	0	0
1	1	2	-13
1	1	0	6
1	1	-1	1
1	1	0	0
1	1	2	-4
1	1	1	-3
1	1	-1	2
1	1	0	0
1	1	2	-8
1	1	-1	4
1	1	0	0
1	1	1	-4
1	1	0	3
1	1	1	-6
1	1	1	-5
1	1	0	7
1	1	1	-10
1	1	0	6
1	1	2	-10
1	1	-2	7
1	1	2	-7
1	1	-2	7
1	1	3	-10
1	1	-1	4
1	1	0	0
1	1	1	-7
1	1	1	0
1	1	-1	0
1	1	5	-9
1	1	-3	8
1	1	0	0
1	1	3	-10
1	1	-2	7
1	1	1	-8
1	1	4	-4
1	1	-2	5
1	1	5	-9
1	1	-3	6
1	1	4	-9
1	1	-3	5
1	1	2	-4
1	1	1	0
1	1	1	-1
1	1	0	0
1	1	2	-3
1	1	0	0
1	1	3	-7
1	1	-1	3
1	1	1	0
1	1	3	-4
1	1	0	0
1	1	0	0
1	1	0	-1
1	1	0	0
1	1	3	-3
1	1	2	-2
1	1	0	0
1	1	2	-6
1	1	0	0
1	1	2	-7
1	1	-1	5
1	1	4	-11
1	1	-2	7
1	1	1	-3
1	1	1	-4
1	1	0	0
1	1	0	1
1	1	0	0
1	1	0	0
1	1	0	0
1	1	2	-6
1	1	1	-2
1	1	0	-1
1	1	0	0
1	1	1	-6
1	1	0	3
1	1	0	0
1	1	0	-2
1	1	1	-1
1	1	2	-7
1	1	0	0
1	1	0	0
1	1	0	-1
1	1	1	-5
1	1	0	1
1	1	0	-1
1	1	0	0
1	1	0	-3
1	1	0	-2
1	1	4	-17
1	1	1	8
1	1	-1	0
1	1	2	-6
1	1	0	3
1	1	0	-3
1	1	1	-3
1	1	1	-3
1	1	1	-5
1	1	0	4
1	1	0	-1
1	1	0	-3
1	1	2	-7
1	1	1	-1
1	1	0	-4
1	1	1	-1
1	1	0	0
1	1	0	-1
1	1	1	-3
1	1	0	-3
1	1	0	-1
1	1	0	-3
1	1	0	-2
1	1	0	-1
1	1	4	-10
1	1	0	2
1	1	1	-2
1	1	0	-4
1	1	1	-9
1	1	1	2
1	1	3	-12
1	1	0	4
1	1	0	-4
1	1	1	-7
1	1	3	-5
1	1	1	3
1	1	0	-4
1	1	2	-7
1	1	1	-8
1	1	2	-3
1	1	1	0
1	1	2	-5
1	1	1	-4
1	1	3	-4
1	1	1	1
1	1	1	-3
1	1	0	1
1	1	0	-3
1	1	1	-1
1	1	1	-3
1	1	0	1
1	1	0	-3
1	1	1	-7
1	1	0	-1
1	1	0	-5
1	1	3	-1
1	1	0	-2
1	1	2	-7
1	1	1	-1
1	1	2	-4
1	1	3	-7
1	1	0	6
1	1	0	0
1	1	1	-8
1	1	0	3
1	1	3	-6
1	1	0	1
1	1	5	-17
1	1	-2	7
1	1	3	-7
1	1	2	-2
1	1	0	0
1	1	1	-9
1	1	1	4
1	1	3	-8
1	1	0	1
1	1	5	-19
1	1	-3	11
1	1	2	-3
1	1	2	-6
1	1	1	-2
1	1	0	-1
1	1	3	-6
1	1	3	-5
1	1	-1	1
1	1	4	-16
1	1	-1	8
1	1	0	-3
1	1	0	0
1	1	0	0
1	1	0	0
1	1	1	-7
1	1	0	3
1	1	0	-1
1	1	0	-2
1	1	0	-4
1	1	0	-4
1	1	0	0
1	1	0	-5
1	1	0	2
1	1	-1	-16
1	1	1	7
1	1	0	-2
1	1	0	-1
1	1	0	-5
1	1	0	2
1	1	0	0
1	1	0	-10
1	1	1	0
1	1	0	0
1	1	0	0
1	1	0	0
1	1	0	-6
1	1	0	3
1	1	0	-4
1	1	-1	-6
1	1	0	2
1	1	0	0
1	1	0	-1
1	1	0	-3
1	1	0	-13
1	1	0	3
1	1	0	-2
1	1	0	0
1	1	0	-7
1	1	0	-7
1	1	1	3
1	1	0	-3
1	1	0	-11
1	1	2	-6
1	1	0	5
1	1	1	-9
1	1	0	2
1	1	1	-10
1	1	0	1
1	1	0	-1
1	1	0	-1
1	1	0	-8
1	1	0	1
1	1	0	-1
1	1	0	-1
1	1	0	-5
1	1	0	-8
1	1	0	-3
1	1	0	-6
1	1	0	3
1	1	0	-18
1	1	1	5
1	1	1	-1
1	1	1	-1
1	1	0	-5
1	1	0	-5
1	1	0	0
1	1	0	-1
1	1	-1	-13
1	1	1	4
1	1	-1	-15
1	1	1	5
1	1	0	-4
1	1	0	-7
1	1	1	3
1	1	1	-3
1	1	0	-10
1	1	0	0
1	1	1	-3
1	1	0	-3
1	1	0	-6
1	1	0	-3
1	1	0	-4
1	1	1	0
1	1	-1	-14
1	1	1	0
1	1	0	-3
1	1	0	0
1	1	0	-4
1	1	0	-4
1	1	0	-9
1	1	1	1
1	1	0	-6
1	1	0	-7
1	1	1	0
1	1	0	-11
1	1	0	2
1	1	0	-14
1	1	1	5
1	1	0	-3
1	1	0	-2
1	1	0	-12
1	1	1	7
1	1	0	-4
1	1	0	-5
1	1	0	1
1	1	0	-2
1	1	0	0
1	1	0	-2
1	1	0	-9
1	1	0	0
1	1	0	-2
1	1	0	-1
1	1	0	-2
1	1	0	-1
1	1	0	-6
1	1	0	0
1	1	-2	-13
1	1	0	6
1	1	0	-2
1	1	0	-6
1	1	0	-1
1	1	0	-4
1	1	0	-2
1	1	0	-7
1	1	0	-1
1	1	0	-12
1	1	1	2
1	1	0	-1
1	1	0	-3
1	1	-1	-15
1	1	1	7
1	1	0	-4
1	1	0	-4
1	1	0	0
1	1	0	-4
1	1	0	-13
1	1	1	7
1	1	0	-6
1	1	0	-10
1	1	1	0
1	1	0	-2
1	1	-1	-15
1	1	1	5
1	1	1	-3
1	1	1	-2
1	1	0	-16
1	1	0	2
1	1	1	0
1	1	0	-1
1	1	0	-3
1	1	0	-13
1	1	0	1
1	1	0	0
1	1	0	-3
1	1	0	-11
1	1	1	2
1	1	2	-7
1	1	0	-2
1	1	0	-10
1	1	1	3
1	1	0	-2
1	1	0	0
1	1	0	-9
1	1	1	-4
1	1	1	0
1	1	0	-7
1	1	0	-2
1	1	0	-3
1	1	1	0
1	1	0	-9
1	1	0	2
1	1	0	-10
1	1	0	1
1	1	1	-10
1	1	1	0
1	1	0	-9
1	1	2	0
1	1	1	-2
1	1	0	-5
1	1	0	-9
1	1	1	1
1	1	0	-1
1	1	1	-10
1	1	0	-1
1	1	0	-1
1	1	0	-14
1	1	1	7
1	1	0	-11
1	1	0	4
1	1	0	-3
1	1	0	-12
1	1	1	4
1	1	0	-9
1	1	0	0
1	1	0	-2
1	1	0	-12
1	1	1	0
1	1	1	-1
1	1	-1	-10
1	1	1	3
1	1	1	-5
1	1	0	-2
1	1	0	-13
1	1	0	2
1	1	0	-5
1	1	0	-6
1	1	0	-2
1	1	0	-15
1	1	1	8
1	1	0	-4
1	1	0	-10
1	1	0	3
1	1	0	-6
1	1	0	2
1	1	1	-11
1	1	0	-2
1	1	0	1
1	1	0	-1
1	1	0	-5
1	1	0	-10
1	1	0	4
1	1	1	-5
1	1	0	-4
1	1	1	-1
1	1	0	-8
1	1	0	3
1	1	1	-2
1	1	0	-2
1	1	1	-4
1	1	0	-4
1	1	1	-1
1	1	0	-6
1	1	0	0
1	1	0	-2
1	1	2	-12
1	1	1	2
1	1	0	-1
1	1	0	0
1	1	2	-5
1	1	0	-1
1	1	5	-10
1	1	2	-5
1	1	-1	5
1	1	1	-5
1	1	4	-9
1	1	-4	8
1	1	0	-2
1	1	1	-6
1	1	0	4
1	1	-1	-7
1	1	0	2
1	1	0	1
1	1	0	0
1	1	0	-4
1	1	-1	-2
1	1	0	3
1	1	-1	-4
1	1	-1	-5
1	1	-1	1
1	1	0	0
1	1	-2	-6
1	1	0	3
1	1	0	-1
1	1	0	0
1	1	0	0
1	1	-3	-3
1	1	1	1
1	1	-1	-3
1	1	-1	-1
1	1	-5	-10
1	1	0	0
1	1	0	2
1	1	-2	-6
1	1	0	2
1	1	-3	-5
1	1	-4	-4
1	1	0	2
1	1	0	-1
1	1	0	1
1	1	0	0
1	1	0	0
1	1	-2	-4
1	1	0	0
1	1	-2	-7
1	1	0	1
1	1	0	0
1	1	-2	-7
1	1	0	1
1	1	1	2
1	1	0	-1
1	1	0	0
1	1	-1	-5
1	1	-1	-3
1	1	0	0
1	1	0	0
1	1	0	0
1	1	0	0
1	1	-1	-3
1	1	0	0
1	1	0	0
1	1	0	0
1	1	0	0
1	1	0	0
1	1	0	-5
1	1	0	-1
1	1	0	-3
1	1	0	-1
1	1	0	3
1	1	0	0
1	1	0	-1
1	1	0	0
1	1	0	0
1	1	0	0
1	1	0	0
1	1	-1	-10
1	1	1	7
1	1	0	-1
1	1	0	0
1	1	-3	-11
1	1	0	0
1	1	0	3
1	1	0	-1
1	1	0	1
1	1	0	0
1	1	0	0
1	1	0	-6
1	1	0	2
1	1	0	0
1	1	0	-7
1	1	0	4
1	1	0	0
1	1	0	-6
1	1	0	3
1	1	0	-2
1	1	-2	-14
1	1	2	11
1	1	0	-7
1	1	0	2
1	1	0	0
1	1	0	0
1	1	0	-2
1	1	-1	-5
1	1	0	3
1	1	0	-7
1	1	0	2
1	1	-1	-3
1	1	0	2
1	1	0	0
1	1	0	0
1	1	0	0
1	1	0	-5
1	1	0	0
1	1	0	-1
1	1	0	-1
1	1	0	-1
1	1	0	0
1	1	0	0
1	1	0	0
1	1	-1	-7
1	1	0	2
1	1	0	-2
1	1	0	0
1	1	-1	-8
1	1	0	3
1	1	0	0
1	1	0	-1
1	1	0	0
1	1	0	0
1	1	0	0
1	1	-1	-7
1	1	0	2
1	1	0	-5
1	1	0	-1
1	1	0	0
1	1	0	-2
1	1	0	0
1	1	0	0
1	1	0	-2
1	1	0	0
1	1	0	0
1	1	0	0
1	1	0	-3
1	1	0	-1
1	1	0	1
1	1	0	-1
1	1	0	-7
1	1	0	2
1	1	0	-10
1	1	0	0
1	1	0	1
1	1	0	0
1	1	0	-1
1	1	0	-3
1	1	-1	-7
1	1	0	1
1	1	0	0
1	1	0	-1
1	1	0	-2
1	1	0	-4
1	1	0	-5
1	1	0	-6
1	1	0	2
1	1	0	0
1	1	0	-2
1	1	0	-4
1	1	0	-2
1	1	0	-4
1	1	0	-1
1	1	0	0
1	1	0	0
1	1	0	-7
1	1	0	-2
1	1	0	0
1	1	0	-1
1	1	0	-9
1	1	0	2
1	1	0	-1
1	1	0	-4
1	1	0	0
1	1	0	-1
1	1	0	-1
1	1	0	-3
1	1	0	-5
1	1	0	-3
1	1	0	-9
1	1	0	3
1	1	0	-2
1	1	0	0
1	1	0	0
1	1	-1	-5
1	1	0	0
1	1	0	-1
1	1	0	-3
1	1	0	0
1	1	-1	-4
1	1	0	0
1	1	-2	-10
1	1	0	2
1	1	0	-1
1	1	0	-1
1	1	-1	-10
1	1	0	3
1	1	-1	-7
1	1	0	1
1	1	0	0
1	1	0	-6
1	1	0	2
1	1	0	-2
1	1	0	-8
1	1	-1	0
1	1	0	-2
1	1	0	0
1	1	0	-1
1	1	-2	-10
1	1	0	3
1	1	0	0
1	1	-1	-7
1	1	0	5
1	1	0	-1
1	1	-1	-1
1	1	0	1
1	1	-1	-4
1	1	0	4
1	1	0	-1
1	1	-1	-3
1	1	0	2
1	1	-2	-4
1	1	0	2
1	1	-2	-7
1	1	1	4
1	1	-5	-12
1	1	-3	-1
1	1	-1	0
1	1	-2	-4
1	1	0	-1
1	1	0	-1
1	1	1	2
1	1	-1	-2
1	1	-1	0
1	1	0	0
1	1	0	-1
1	1	0	-1
1	1	-5	-13
1	1	1	6
1	1	-1	-2
1	1	-2	-3
1	1	1	3
1	1	-1	-1
1	1	1	0
1	1	-4	-8
1	1	0	3
1	1	-4	-8
1	1	1	3
1	1	-2	-2
1	1	-4	-8
1	1	3	5
1	1	-4	-5
1	1	0	2
1	1	0	-1
1	1	-1	-3
1	1	-2	-4
1	1	1	1
1	1	-6	-11
1	1	1	2
1	1	0	0
1	1	0	0
1	1	0	-1
1	1	-5	-15
1	1	1	6
1	1	-1	-4
1	1	0	-2
1	1	0	0
1	1	0	0
1	1	-3	-8
1	1	-2	-4
1	1	0	0
1	1	0	0
1	1	-2	-9
1	1	1	3
1	1	-1	-3
1	1	-3	-9
1	1	0	4
1	1	0	-2
1	1	0	0
1	1	0	0
1	1	-3	-13
1	1	1	6
1	1	0	-3
1	1	0	0
1	1	0	0
1	1	-1	-6
1	1	0	2
1	1	-1	-1
1	1	-1	-3
1	1	0	-1
1	1	0	0
1	1	0	-1
1	1	0	-4
1	1	0	-1
1	1	0	-4
1	1	0	0
1	1	0	0
1	1	0	-1
1	1	0	-6
1	1	0	1
1	1	0	0
1	1	0	-1
1	1	0	-2
1	1	0	-2
1	1	0	-1
1	1	0	-1
1	1	0	-3
1	1	0	-1
1	1	0	-5
1	1	0	-2
1	1	0	-1
1	1	0	0
1	1	0	0
1	1	0	-2
1	1	0	-2
1	1	0	-1
1	1	0	-9
1	1	0	5
1	1	0	-2
1	1	0	0
1	1	0	-6
1	1	0	1
1	1	0	0
1	1	0	0
1	1	0	-1
1	1	0	-10
1	1	0	7
1	1	0	-6
1	1	0	-1
1	1	0	1
1	1	0	-1
1	1	0	0
1	1	0	-2
1	1	0	0
1	1	0	-3
1	1	0	-2
1	1	0	-2
1	1	-1	-13
1	1	1	7
1	1	0	-6
1	1	0	-1
1	1	0	0
1	1	0	2
1	1	0	-1
1	1	0	-6
1	1	0	3
1	1	0	-1
1	1	0	-1
1	1	-1	-11
1	1	0	3
1	1	0	0
1	1	0	0
1	1	0	0
1	1	0	0
1	1	0	0
1	1	0	0
1	1	0	0
1	1	0	-1
1	1	0	-4
1	1	0	-9
1	1	1	1
1	1	0	0
1	1	0	0
1	1	0	-5
1	1	0	3
1	1	0	-2
1	1	0	-3
1	1	-1	-15
1	1	1	10
1	1	0	-2
1	1	0	-1
1	1	0	0
1	1	0	-1
1	1	0	2
1	1	0	0
1	1	0	-5
1	1	0	2
1	1	0	-2
1	1	0	-2
1	1	0	-1
1	1	0	-14
1	1	0	11
1	1	0	-14
1	1	0	11
1	1	0	-4
1	1	0	0
1	1	0	0
1	1	0	0
1	1	0	0
1	1	0	0
1	1	0	-1
1	1	0	-8
1	1	0	4
1	1	0	-3
1	1	0	0
1	1	0	0
1	1	0	-2
1	1	1	-4
1	1	0	1
1	1	0	0
1	1	0	0
1	1	0	-7
1	1	0	0
1	1	0	0
1	1	0	-1
1	1	0	0
1	1	0	-1
1	1	0	0
1	1	0	0
1	1	0	-5
1	1	0	1
1	1	0	0
1	1	0	0
1	1	0	0
1	1	0	0
1	1	0	0
1	1	0	-2
1	1	0	-4
1	1	0	1
1	1	0	-12
1	1	0	10
1	1	0	-3
1	1	0	-2
1	1	0	-4
1	1	0	2
1	1	0	0
1	1	0	0
1	1	0	1
1	1	0	0
1	1	0	0
1	1	0	-2
1	1	0	0
1	1	0	0
1	1	0	0
1	1	0	-2
1	1	-1	-9
1	1	0	0
1	1	0	0
1	1	0	-2
1	1	0	2
1	1	0	0
1	1	0	0
1	1	0	0
1	1	0	0
1	1	0	-1
1	1	0	0
1	1	0	-6
1	1	0	3
1	1	0	0
1	1	0	0
1	1	0	0
1	1	0	0
1	1	0	-1
1	1	0	-11
1	1	0	1
1	1	0	-1
1	1	0	1
1	1	0	0
1	1	0	-2
1	1	0	0
1	1	0	0
1	1	0	0
1	1	0	0
1	1	0	0
1	1	0	0
1	1	0	-5
1	1	-1	-3
1	1	0	2
1	1	0	-2
1	1	0	-1
1	1	0	0
1	1	0	0
1	1	0	-1
1	1	0	0
1	1	0	-2
1	1	0	0
1	1	0	0
1	1	0	-4
1	1	0	-2
1	1	0	1
1	1	0	0
1	1	0	0
1	1	0	0
1	1	0	0
1	1	0	0
1	1	0	-4
1	1	0	2
1	1	0	-1
1	1	0	0
1	1	0	-1
1	1	0	0
1	1	0	-3
1	1	0	-5
1	1	0	0
1	1	-1	-1
1	1	0	-2
1	1	0	0
1	1	0	-3
1	1	0	0
1	1	0	0
1	1	0	0
1	1	0	-1
1	1	0	0
1	1	0	-1
1	1	-1	-7
1	1	0	4
1	1	0	-1
1	1	-2	-9
1	1	2	7
1	1	-1	-8
1	1	0	3
1	1	-1	-2
1	1	-1	-2
1	1	0	2
1	1	0	0
1	1	0	0
1	1	0	1
1	1	0	0
1	1	0	0
1	1	0	0
1	1	-1	-3
1	1	0	0
1	1	0	0
1	1	0	-1
1	1	0	-2
1	1	0	1
1	1	-1	-3
1	1	0	1
1	1	-1	-3
1	1	-1	0
1	1	-3	-7
1	1	3	5
1	1	-3	-5
1	1	2	4
1	1	0	0
1	1	0	1
1	1	0	-1
1	1	0	1
1	1	-1	-2
1	1	0	1
1	1	0	0
1	1	1	1
1	1	-1	-2
1	1	1	2
1	1	0	0
1	1	-1	-2
1	1	0	1
1	1	0	0
1	1	0	0
1	1	0	-1
1	1	-1	-1
1	1	-2	-6
1	1	2	5
1	1	-1	-2
1	1	0	-3
1	1	-1	-3
1	1	0	3
1	1	0	0
1	1	0	-1
1	1	0	0
1	1	-1	-4
1	1	1	5
1	1	0	0
1	1	-1	-1
1	1	0	1
1	1	0	0
1	1	0	-3
1	1	0	-1
1	1	0	1
1	1	0	0
1	1	0	0
1	1	0	-4
1	1	0	1
1	1	0	-1
1	1	0	0
1	1	0	0
1	1	0	0
1	1	0	0
1	1	0	0
1	1	0	0
1	1	0	-1
1	1	0	-2
1	1	0	-4
1	1	0	0
1	1	0	-1
1	1	0	0
1	1	0	0
1	1	0	0
1	1	0	0
1	1	0	0
1	1	0	-2
1	1	0	-2
1	1	0	0
1	1	0	0
1	1	-1	-5
1	1	0	2
1	1	0	0
1	1	0	-2
1	1	-2	-10
1	1	1	6
1	1	0	-1
1	1	0	-3
1	1	0	2
1	1	0	0
1	1	0	0
1	1	0	0
1	1	-1	-7
1	1	0	4
1	1	0	-5
1	1	0	-1
1	1	0	-1
1	1	0	0
1	1	0	0
1	1	0	-6
1	1	0	5
1	1	-1	-6
1	1	0	2
1	1	0	-1
1	1	0	-2
1	1	0	-2
1	1	0	0
1	1	0	0
1	1	-1	-6
1	1	0	1
1	1	-1	-4
1	1	0	1
1	1	0	1
1	1	0	-2
1	1	0	0
1	1	0	0
1	1	0	2
1	1	0	1
1	1	0	-2
1	1	0	2
1	1	0	-3
1	1	0	1
1	1	0	-1
1	1	0	0
1	1	0	3
1	1	-1	-7
1	1	1	8
1	1	0	-1
1	1	0	-2
1	1	0	-3
1	1	0	1
1	1	0	-1
1	1	0	1
1	1	0	1
1	1	0	-3
1	1	0	5
1	1	-1	-10
1	1	1	8
1	1	0	0
1	1	0	-2
1	1	0	0
1	1	0	2
1	1	-1	-1
1	1	0	0
1	1	0	-1
1	1	0	2
1	1	0	-1
1	1	0	1
1	1	0	-1
1	1	0	0
1	1	0	0
1	1	0	0
1	1	0	0
1	1	0	0
1	1	0	-4
1	1	0	2
1	1	0	-5
1	1	0	1
1	1	0	0
1	1	0	0
1	1	0	-2
1	1	0	1
1	1	0	-1
1	1	0	1
1	1	0	0
1	1	0	0
1	1	0	0
1	1	0	0
1	1	0	0
1	1	0	0
1	1	0	0
1	1	0	0
1	1	0	0
1	1	0	-2
1	1	0	-2
1	1	0	3
1	1	0	0
1	1	-1	-5
1	1	0	5
1	1	0	-2
1	1	0	0
1	1	0	0
1	1	0	0
1	1	0	1
1	1	0	-1
1	1	0	1
1	1	0	-3
1	1	0	4
1	1	0	-3
1	1	0	1
1	1	0	1
1	1	0	0
1	1	0	0
1	1	0	0
1	1	0	0
1	1	0	0
1	1	0	-2
1	1	0	0
1	1	0	-5
1	1	1	4
1	1	0	-6
1	1	0	7
1	1	0	-4
1	1	0	2
1	1	0	0
1	1	0	0
1	1	0	-4
1	1	0	3
1	1	0	0
1	1	0	-6
1	1	0	-2
1	1	0	1
1	1	0	-2
1	1	0	1
1	1	0	0
1	1	0	-10
1	1	0	8
1	1	0	-7
1	1	0	5
1	1	0	-2
1	1	0	0
1	1	0	-1
1	1	0	-5
1	1	0	0
1	1	0	-2
1	1	0	0
1	1	0	2
1	1	0	-1
1	1	0	-3
1	1	0	1
1	1	0	-1
1	1	0	-5
1	1	0	7
1	1	0	-3
1	1	0	-1
1	1	0	1
1	1	0	0
1	1	0	1
1	1	0	-1
1	1	1	-4
1	1	0	1
1	1	0	0
1	1	0	-2
1	1	0	-8
1	1	0	3
1	1	1	-6
1	1	0	3
1	1	0	-1
1	1	0	-4
1	1	0	5
1	1	0	3
1	1	0	-1
1	1	0	1
1	1	0	0
1	1	0	-2
1	1	0	3
1	1	0	0
1	1	0	-3
1	1	0	2
1	1	0	0
1	1	0	0
1	1	0	0
1	1	-2	-6
1	1	1	5
1	1	0	0
1	1	0	0
1	1	0	-2
1	1	0	0
1	1	0	0
1	1	0	0
1	1	0	0
1	1	0	0
1	1	0	0
1	1	0	0
1	1	0	0
1	1	-1	-4
1	1	-3	-8
1	1	0	2
1	1	-1	-1
1	1	1	2
1	1	0	0
1	1	-1	-3
1	1	0	2
1	1	-2	-8
1	1	3	11
1	1	-2	-9
1	1	1	5
1	1	-1	-2
1	1	0	-3
1	1	0	-1
1	1	0	2
1	1	0	0
1	1	0	0
1	1	0	0
1	1	0	0
1	1	-1	-2
1	1	0	0
1	1	0	0
1	1	0	0
1	1	-2	-6
1	1	-1	-2
1	1	0	1
1	1	0	1
1	1	0	-1
1	1	0	-5
1	1	0	6
1	1	0	-1
1	1	0	-5
1	1	0	1
1	1	0	0
1	1	1	4
1	1	0	-1
1	1	-1	-1
1	1	0	1
1	1	0	0
1	1	0	-1
1	1	-2	-6
1	1	1	8
1	1	0	-3
1	1	-1	-4
1	1	1	4
1	1	0	-2
1	1	0	2
1	1	0	-1
1	1	0	1
1	1	0	-2
1	1	1	3
1	1	0	0
1	1	0	-1
1	1	0	-1
1	1	0	0
1	1	0	2
1	1	-1	-2
1	1	0	1
1	1	0	-5
1	1	0	0
1	1	0	1
1	1	0	0
1	1	0	1
1	1	0	-1
1	1	0	0
1	1	0	0
1	1	0	-1
1	1	1	4
1	1	0	-1
1	1	1	2
1	1	-1	-6
1	1	0	2
1	1	0	-1
1	1	2	5
1	1	0	0
1	1	0	0
1	1	-1	-1
1	1	1	2
1	1	-1	-3
1	1	0	1
1	1	-1	-2
1	1	-1	-2
1	1	1	2
1	1	0	-1
1	1	-1	-1
1	1	0	0
1	1	0	0
1	1	-1	-2
1	1	0	0
1	1	0	0
1	1	-1	-4
1	1	1	8
1	1	0	-2
1	1	0	-2
1	1	0	2
1	1	0	0
1	1	0	0
1	1	0	0
1	1	0	-1
1	1	0	-2
1	1	0	-2
1	1	0	-3
1	1	1	8
1	1	0	-1
1	1	0	1
1	1	-1	-5
1	1	1	5
1	1	0	-1
1	1	0	-1
1	1	-1	-5
1	1	1	6
1	1	0	0
1	1	0	0
1	1	0	0
1	1	0	0
1	1	0	-1
1	1	-1	-4
1	1	0	2
1	1	0	1
1	1	0	-2
1	1	0	2
1	1	0	0
1	1	0	0
1	1	-1	-1
1	1	0	0
1	1	1	0
1	1	0	0
1	1	0	1
1	1	0	0
1	1	0	0
1	1	0	-1
1	1	0	1
1	1	-4	-9
1	1	2	7
1	1	0	-1
1	1	0	0
1	1	1	0
1	1	-1	0
1	1	1	1
1	1	-1	-2
1	1	0	0
1	1	-1	-2
1	1	1	2
1	1	0	0
1	1	0	0
1	1	-1	0
1	1	1	1
1	1	-3	-7
1	1	2	7
1	1	0	0
1	1	0	0
1	1	0	0
1	1	0	0
1	1	0	-1
1	1	0	0
1	1	0	0
1	1	0	1
1	1	0	-1
1	1	0	0
1	1	0	0
1	1	0	0
1	1	0	0
1	1	0	0
1	1	0	0
1	1	0	0
1	1	0	0
1	1	0	0
1	1	0	0
1	1	0	0
1	1	0	0
1	1	0	-1
1	1	0	1
1	1	0	0
1	1	-1	-4
1	1	0	1
1	1	0	1
1	1	0	-3
1	1	-1	-4
1	1	1	7
1	1	-1	-10
1	1	2	10
1	1	0	-2
1	1	-1	0
1	1	0	-3
1	1	0	1
1	1	0	-2
1	1	0	-1
1	1	0	0
1	1	0	0
1	1	0	1
1	1	-1	-3
1	1	-1	-1
1	1	0	0
1	1	0	1
1	1	-3	-4
1	1	3	7
1	1	-4	-8
1	1	4	9
1	1	-2	-5
1	1	1	3
1	1	0	0
1	1	-1	-1
1	1	0	0
1	1	0	0
1	1	0	0
1	1	0	-2
1	1	0	0
1	1	-1	-2
1	1	0	-2
1	1	0	0
1	1	-1	-2
1	1	0	2
1	1	0	-1
1	1	-1	-4
1	1	1	2
1	1	0	0
1	1	0	0
1	1	0	1
1	1	0	0
1	1	0	0
1	1	0	0
1	1	0	0
1	1	0	0
1	1	0	0
1	1	0	0
1	1	0	0
1	1	0	0
1	1	-1	-2
1	1	0	1
1	1	0	0
1	1	-1	-4
1	1	-1	0
1	1	1	2
1	1	0	0
1	1	0	0
1	1	0	0
1	1	0	0
1	1	0	0
1	1	0	0
1	1	-1	-1
1	1	0	0
1	1	0	0
1	1	0	0
1	1	-1	-4
1	1	-1	-2
1	1	0	1
1	1	1	0
1	1	-1	0
1	1	1	2
1	1	-1	-4
1	1	0	2
1	1	1	2
1	1	0	-1
1	1	-1	-2
1	1	0	1
1	1	2	1
1	1	-2	-3
1	1	-1	-2
1	1	-1	-3
1	1	0	-2
1	1	-1	-1
1	1	0	0
1	1	1	4
1	1	-1	-4
1	1	0	-1
1	1	1	4
1	1	0	-2
1	1	0	0
1	1	1	1
1	1	0	0
1	1	-1	0
1	1	-6	-9
1	1	4	7
1	1	-1	-1
1	1	-2	-4
1	1	1	1
1	1	-1	-3
1	1	-1	0
1	1	1	1
1	1	0	-1
1	1	0	0
1	1	0	0
1	1	0	1
1	1	-1	-1
1	1	0	0
1	1	-1	-1
1	1	0	0
1	1	0	-1
1	1	-1	-1
1	1	1	0
1	1	1	0
1	1	-1	0
1	1	1	1
1	1	0	0
1	1	-4	-6
1	1	4	7
1	1	-1	-3
1	1	0	0
1	1	-1	-1
1	1	-1	-3
1	1	-3	-5
1	1	0	0
1	1	0	-1
1	1	4	6
1	1	-2	-5
1	1	3	4
1	1	-1	-2
1	1	0	-1
1	1	-1	-1
1	1	0	-1
1	1	-1	-3
1	1	3	6
1	1	-5	-8
1	1	4	7
1	1	-2	-4
1	1	0	3
1	1	0	-1
1	1	-1	-1
1	1	-2	-5
1	1	1	2
1	1	0	-1
1	1	0	0
1	1	-2	-2
1	1	0	-1
1	1	-2	-1
1	1	1	2
1	1	-2	-4
1	1	-2	-1
1	1	0	0
1	1	-2	-2
1	1	0	0
1	1	0	0
1	1	-2	-4
1	1	2	4
1	1	-1	-2
1	1	-2	-4
1	1	1	3
1	1	-1	-4
1	1	1	4
1	1	-1	0
1	1	0	0
1	1	0	-1
1	1	0	0
1	1	1	2
1	1	0	0
1	1	0	-1
1	1	0	0
1	1	-1	-2
1	1	1	2
1	1	0	-2
1	1	-2	-3
1	1	-1	-2
1	1	0	0
1	1	-4	-7
1	1	0	0
1	1	2	4
1	1	0	0
1	1	0	0
1	1	0	0
1	1	0	0
1	1	0	0
1	1	0	0
1	1	-1	-1
1	1	2	0
1	1	-4	-6
1	1	1	3
1	1	-3	-6
1	1	1	3
1	1	0	1
1	1	-4	-11
1	1	3	7
1	1	0	-2
1	1	0	1
1	1	0	-1
1	1	-1	-3
1	1	0	-1
1	1	-2	-1
1	1	-4	-4
1	1	1	2
1	1	0	0
1	1	0	0
1	1	-1	-3
1	1	-1	-4
1	1	-4	-6
1	1	0	1
1	1	-1	-2
1	1	0	0
1	1	0	0
1	1	-2	-3
1	1	-3	-3
1	1	1	1
1	1	-1	-3
1	1	0	0
1	1	-5	-9
1	1	0	1
1	1	-5	-8
1	1	3	4
1	1	0	-1
1	1	0	0
1	1	-2	-5
1	1	-2	-4
1	1	-5	-8
1	1	2	5
1	1	-1	-3
1	1	-2	-2
1	1	1	1
1	1	0	-2
1	1	-5	-9
1	1	0	1
1	1	-2	-6
1	1	1	1
1	1	-1	-1
1	1	-3	-8
1	1	-2	-2
1	1	0	-1
1	1	-1	-3
1	1	1	2
1	1	0	-3
1	1	-3	-5
1	1	-1	-3
1	1	0	-1
1	1	0	0
1	1	0	0
1	1	-5	-9
1	1	-1	-1
1	1	0	0
1	1	0	-1
1	1	0	-3
1	1	-6	-12
1	1	0	1
1	1	-1	-5
1	1	0	0
1	1	-1	-4
1	1	-7	-13
1	1	2	5
1	1	0	-1
1	1	-2	-5
1	1	-2	-10
1	1	-2	0
1	1	0	-1
1	1	0	2
1	1	-1	-4
1	1	0	1
1	1	0	-8
1	1	0	4
1	1	0	-1
1	1	-1	-5
1	1	0	-1
1	1	-1	-9
1	1	1	4
1	1	0	-4
1	1	-1	-8
1	1	0	2
1	1	0	-2
1	1	0	-1
1	1	-2	-13
1	1	0	5
1	1	0	-4
1	1	0	-1
1	1	0	-1
1	1	-1	-9
1	1	0	-2
1	1	0	-4
1	1	0	1
1	1	0	0
1	1	0	-3
1	1	0	-2
1	1	0	-2
1	1	0	0
1	1	0	0
1	1	0	-2
1	1	-1	-7
1	1	0	2
1	1	0	-4
1	1	0	-1
1	1	0	-10
1	1	0	2
1	1	-2	-21
1	1	1	11
1	1	0	-5
1	1	-1	-7
1	1	0	1
1	1	0	-6
1	1	0	-7
1	1	0	1
1	1	-1	-12
1	1	0	3
1	1	0	-3
1	1	-1	-13
1	1	1	5
1	1	0	0
1	1	0	-2
1	1	-1	-11
1	1	0	2
1	1	0	-7
1	1	-1	-3
1	1	0	-2
1	1	0	-3
1	1	-2	-13
1	1	1	7
1	1	-1	-13
1	1	0	5
1	1	0	-5
1	1	-1	-12
1	1	0	3
1	1	0	-3
1	1	0	-2
1	1	-2	-15
1	1	1	6
1	1	0	-9
1	1	0	3
1	1	-1	-10
1	1	-1	-8
1	1	0	4
1	1	0	0
1	1	0	-2
1	1	-1	-15
1	1	0	7
1	1	0	-9
1	1	0	4
1	1	-3	-17
1	1	1	8
1	1	-1	-10
1	1	0	4
1	1	0	-2
1	1	-1	-9
1	1	0	1
1	1	0	-1
1	1	-1	-11
1	1	0	-1
1	1	0	-7
1	1	0	2
1	1	0	-4
1	1	0	-1
1	1	0	-2
1	1	-1	-7
1	1	0	-3
1	1	0	-3
1	1	0	0
1	1	0	0
1	1	0	-2
1	1	0	0
1	1	0	0
1	1	0	0
1	1	0	-4
1	1	0	-7
1	1	0	2
1	1	-1	-6
1	1	0	-6
1	1	0	1
1	1	0	-3
1	1	-1	-10
1	1	0	0
1	1	0	0
1	1	0	-9
1	1	0	-5
1	1	0	0
1	1	0	-1
1	1	0	-2
1	1	0	-1
1	1	0	-4
1	1	0	-8
1	1	0	-2
1	1	0	2
1	1	0	-1
1	1	0	0
1	1	0	-1
1	1	0	-12
1	1	0	1
1	1	0	-6
1	1	0	6
1	1	0	-1
1	1	0	0
1	1	0	0
1	1	0	-4
1	1	0	0
1	1	-1	-11
1	1	1	6
1	1	0	-1
1	1	0	0
1	1	0	-4
1	1	0	2
1	1	0	-1
1	1	0	0
1	1	0	0
1	1	0	-5
[truncated: 7,007 more rows]
