# Supplementary material for: Shades of yellow: interactive effects of visual and odour cues in a pest beetle
Source: PeerJ. 2016 Jul 12;4:e2219. doi: 10.7717/peerj.2219 (PMC4950555; doi:10.7717/peerj.2219)
Supplement: Supplemental Information 5 [file peerj-04-2219-s005.zip › Black stimulus/Blackstim.xls]

## Sheet: Sheet1
1	all 15 minutes	1899-12-31 03:00:00	1899-12-31 06:00:00	1899-12-31 09:00:00	1899-12-31 12:00:00	1899-12-31 15:00:00
Average speed (mm/s)	3.19	3.38	2.44	3.19	3.61	3.33
Sd Speed (mm/s)	2.11	2.35	1.84	2.16	1.87	2.1
Track length (mm)	2868.86	607.69	438.45	573.64	649.83	599.26
Vector length (mm)	2670.06	566.97	410.52	537.64	618.08	565.13
Straightness	0.93	0.93	0.94	0.94	0.95	0.94
Sine of vector angle	-0.25	-0.36	-0.51	-0.19	-0.14	-0.14
Upward length (mm)	-675.9	-204	-207.7	-100.3	-84.3	-79.6
Upward straightness	-0.24	-0.34	-0.47	-0.17	-0.13	-0.13
2	all 15 minutes	1899-12-31 03:00:00	1899-12-31 06:00:00	1899-12-31 09:00:00	1899-12-31 12:00:00	1899-12-31 15:00:00
Average speed (mm/s)	1.77	0.89	1.27	1.43	1.96	3.29
Sd Speed (mm/s)	1.69	1.31	1.45	1.35	1.89	1.31
Track length (mm)	1590.94	159.52	229.05	257.78	352.71	591.88
Vector length (mm)	1362.15	151.81	206.91	229.75	267.94	568.31
Straightness	0.86	0.95	0.9	0.89	0.76	0.96
Sine of vector angle	0.58	-0.07	0.3	0.69	0.57	0.75
Upward length (mm)	789.1	-11.1	62	158.2	152.8	427.2
Upward straightness	0.5	-0.07	0.27	0.61	0.43	0.72
3	all 15 minutes	1899-12-31 03:00:00	1899-12-31 06:00:00	1899-12-31 09:00:00	1899-12-31 12:00:00	1899-12-31 15:00:00
Average speed (mm/s)	1.1	0.03	0.75	0.89	1.81	2.02
Sd Speed (mm/s)	1.01	0.13	0.8	0.9	0.78	0.59
Track length (mm)	992.27	5.42	135.86	161.02	326.54	363.43
Vector length (mm)	966.7	2.6	127.94	156.43	322.48	359.63
Straightness	0.97	0.48	0.94	0.97	0.99	0.99
Sine of vector angle	-0.1	-0.38	-0.26	-0.11	-0.07	-0.05
Upward length (mm)	-94.2	-1	-33.4	-17.9	-22.4	-19.5
Upward straightness	-0.09	-0.18	-0.25	-0.11	-0.07	-0.05
4	all 15 minutes	1899-12-31 03:00:00	1899-12-31 06:00:00	1899-12-31 09:00:00	1899-12-31 12:00:00	1899-12-31 15:00:00
Average speed (mm/s)	0.99	0.77	1.03	0.91	0.43	1.81
Sd Speed (mm/s)	0.82	0.81	0.72	0.72	0.67	0.39
Track length (mm)	890.17	138.42	185.83	163.83	76.68	325.42
Vector length (mm)	484.43	117.91	137.69	152.48	74.67	286.82
Straightness	0.54	0.85	0.74	0.93	0.97	0.88
Sine of vector angle	0.15	0.06	-0.16	-0.41	0.09	0.51
Upward length (mm)	74.9	7.1	-21.5	-62.9	6.4	145.8
Upward straightness	0.08	0.05	-0.12	-0.38	0.08	0.45
5	all 15 minutes	1899-12-31 03:00:00	1899-12-31 06:00:00	1899-12-31 09:00:00	1899-12-31 12:00:00	1899-12-31 15:00:00
Average speed (mm/s)	0.01	0	0	0	0.02	0
Sd Speed (mm/s)	0.05	0.03	0.01	0.01	0.11	0.02
Track length (mm)	4.71	0.6	0.1	0.3	3.21	0.5
Vector length (mm)	3.09	0.6	0.1	0.22	2.42	0.5
Straightness	0.66	1	1	0.75	0.75	1
Sine of vector angle	-0.42	n/a	1	0.45	-0.62	n/a
Upward length (mm)	-1.3	n/a	0.1	0.1	-1.5	n/a
Upward straightness	-0.28	n/a	1	0.33	-0.47	n/a
6	all 15 minutes	1899-12-31 03:00:00	1899-12-31 06:00:00	1899-12-31 09:00:00	1899-12-31 12:00:00	1899-12-31 15:00:00
Average speed (mm/s)	2.45	3	2.47	1.34	2.99	2.43
Sd Speed (mm/s)	2.23	2.09	2.09	2.11	2.32	2.16
Track length (mm)	2201.26	539.57	444.02	240.8	538.86	438
Vector length (mm)	262.26	440.07	391.98	107.12	387.27	255
Straightness	0.12	0.82	0.88	0.44	0.72	0.58
Sine of vector angle	-0.24	0.87	0.26	-0.6	-0.75	-0.75
Upward length (mm)	-62.1	383.3	100.4	-64.8	-288.9	-192.1
Upward straightness	-0.03	0.71	0.23	-0.27	-0.54	-0.44
7	all 15 minutes	1899-12-31 03:00:00	1899-12-31 06:00:00	1899-12-31 09:00:00	1899-12-31 12:00:00	1899-12-31 15:00:00
Average speed (mm/s)	1.27	1.24	0.96	1.27	0.92	1.98
Sd Speed (mm/s)	1.33	1.24	1.14	1.18	1.16	1.59
Track length (mm)	1144.75	223.42	172.04	228.4	164.81	356.09
Vector length (mm)	1071.49	220.76	171.27	220.7	159.47	302.61
Straightness	0.94	0.99	1	0.97	0.97	0.85
Sine of vector angle	0.11	0.06	0.03	0.17	0.03	0.21
Upward length (mm)	123.1	12.6	5	38	4.6	62.9
Upward straightness	0.11	0.06	0.03	0.17	0.03	0.18
8	all 15 minutes	1899-12-31 03:00:00	1899-12-31 06:00:00	1899-12-31 09:00:00	1899-12-31 12:00:00	1899-12-31 15:00:00
Average speed (mm/s)	1.74	1.11	0.99	2.59	1.62	2.41
Sd Speed (mm/s)	1.6	1.35	1.11	1.76	1.47	1.55
Track length (mm)	1568.28	199.13	177.58	466.43	290.98	434.16
Vector length (mm)	1400.19	176.01	137.22	434.58	283.46	410.68
Straightness	0.89	0.88	0.77	0.93	0.97	0.95
Sine of vector angle	0.35	0.77	0.57	0.26	0.06	0.37
Upward length (mm)	493.6	134.7	78	112	16.1	152.8
Upward straightness	0.31	0.68	0.44	0.24	0.06	0.35
9	all 15 minutes	1899-12-31 03:00:00	1899-12-31 06:00:00	1899-12-31 09:00:00	1899-12-31 12:00:00	1899-12-31 15:00:00
Average speed (mm/s)	1.34	0.88	0.79	1.97	1.82	1.22
Sd Speed (mm/s)	1.56	1.3	1.09	1.54	1.84	1.53
Track length (mm)	1202.89	158.4	142.48	355.42	327.75	218.84
Vector length (mm)	970.28	156.2	85.79	285.88	308.76	200.87
Straightness	0.81	0.99	0.6	0.8	0.94	0.92
Sine of vector angle	0.08	0.04	-0.93	0.12	0.26	0.19
Upward length (mm)	76	5.7	-79.8	33.6	79.3	37.2
Upward straightness	0.06	0.04	-0.56	0.09	0.24	0.17
10	all 15 minutes	1899-12-31 03:00:00	1899-12-31 06:00:00	1899-12-31 09:00:00	1899-12-31 12:00:00	1899-12-31 15:00:00
Average speed (mm/s)	0.29	0.1	0.15	0.35	0.48	0.36
Sd Speed (mm/s)	0.49	0.22	0.29	0.51	0.56	0.65
Track length (mm)	259.97	18.66	26.3	62.96	86.89	65.17
Vector length (mm)	234.78	18.4	24.96	59.52	80.65	61.16
Straightness	0.9	0.99	0.95	0.95	0.93	0.94
Sine of vector angle	-0.43	-0.02	-0.24	-0.37	-0.3	-0.8
Upward length (mm)	-101.1	-0.3	-6.1	-22	-24	-48.7
Upward straightness	-0.39	-0.02	-0.23	-0.35	-0.28	-0.75
11	all 15 minutes	1899-12-31 03:00:00	1899-12-31 06:00:00	1899-12-31 09:00:00	1899-12-31 12:00:00	1899-12-31 15:00:00
Average speed (mm/s)	3	2.36	3.84	2.83	3.46	2.49
Sd Speed (mm/s)	2.28	2.34	2.26	2.19	2.09	2.15
Track length (mm)	2695.98	425.33	690.89	509.23	623.19	447.34
Vector length (mm)	1741.53	388.75	656	331.73	376.73	419.17
Straightness	0.65	0.91	0.95	0.65	0.6	0.94
Sine of vector angle	-0.97	-0.6	-0.8	-0.96	-1	-0.56
Upward length (mm)	-1685.6	-231.5	-525.4	-317.6	-376.4	-234.7
Upward straightness	-0.63	-0.54	-0.76	-0.62	-0.6	-0.52
12	all 15 minutes	1899-12-31 03:00:00	1899-12-31 06:00:00	1899-12-31 09:00:00	1899-12-31 12:00:00	1899-12-31 15:00:00
Average speed (mm/s)	2.3	1.46	2.02	2.52	2.85	2.65
Sd Speed (mm/s)	1.57	1.33	1.52	1.71	1.54	1.31
Track length (mm)	2070.08	263.32	362.89	452.83	513.75	477.28
Vector length (mm)	1877.11	245.93	293.06	433.67	484.29	455.84
Straightness	0.91	0.93	0.81	0.96	0.94	0.96
Sine of vector angle	-0.1	-0.18	-0.5	-0.03	0.06	-0.01
Upward length (mm)	-181.7	-44.9	-146.7	-12	27.7	-5.8
Upward straightness	-0.09	-0.17	-0.4	-0.03	0.05	-0.01
13	all 15 minutes	1899-12-31 03:00:00	1899-12-31 06:00:00	1899-12-31 09:00:00	1899-12-31 12:00:00	1899-12-31 15:00:00
Average speed (mm/s)	1.41	0.63	1.46	1.59	1.89	1.49
Sd Speed (mm/s)	1.22	0.7	1.31	1.17	1.19	1.28
Track length (mm)	1270.44	112.67	262.94	286.68	340.68	267.47
Vector length (mm)	1229.62	107.91	256.34	280.38	328.81	258.73
Straightness	0.97	0.96	0.97	0.98	0.97	0.97
Sine of vector angle	0.07	0.11	-0.02	0.02	0.14	0.12
Upward length (mm)	91.6	12.4	-4.8	6.9	47.2	29.9
Upward straightness	0.07	0.11	-0.02	0.02	0.14	0.11
14	all 15 minutes	1899-12-31 03:00:00	1899-12-31 06:00:00	1899-12-31 09:00:00	1899-12-31 12:00:00	1899-12-31 15:00:00
Average speed (mm/s)	0.43	0.15	0.27	0.08	1.27	0.37
Sd Speed (mm/s)	0.96	0.54	0.71	0.25	1.44	0.87
Track length (mm)	384.23	26.58	48.71	13.9	227.73	67.31
Vector length (mm)	203.69	26.3	44.84	4.37	164.27	60.36
Straightness	0.53	0.99	0.92	0.31	0.72	0.9
Sine of vector angle	-0.97	-0.01	-0.41	-0.96	-0.91	-0.4
Upward length (mm)	-196.7	-0.3	-18.6	-4.2	-149.4	-24.2
Upward straightness	-0.51	-0.01	-0.38	-0.3	-0.66	-0.36
15	all 15 minutes	1899-12-31 03:00:00	1899-12-31 06:00:00	1899-12-31 09:00:00	1899-12-31 12:00:00	1899-12-31 15:00:00
Average speed (mm/s)	1.92	1.49	0.82	2.28	2.21	2.77
Sd Speed (mm/s)	1.73	1.62	1.25	1.58	1.82	1.65
Track length (mm)	1724.01	268.63	147.33	411.22	398.61	498.23
Vector length (mm)	1541.65	200.14	144.21	388.97	375.17	457.72
Straightness	0.89	0.75	0.98	0.95	0.94	0.92
Sine of vector angle	0.05	-0.24	-0.27	0.07	0.06	0.24
Upward length (mm)	73.4	-48.4	-39.5	28.8	24.1	108.4
Upward straightness	0.04	-0.18	-0.27	0.07	0.06	0.22
16	all 15 minutes	1899-12-31 03:00:00	1899-12-31 06:00:00	1899-12-31 09:00:00	1899-12-31 12:00:00	1899-12-31 15:00:00
Average speed (mm/s)	3.18	2.64	3.16	2.93	4.16	2.98
Sd Speed (mm/s)	1.62	1.67	1.46	1.79	0.99	1.63
Track length (mm)	2857.78	475.92	569.36	526.62	749.16	536.72
Vector length (mm)	1173.77	283.51	421.54	439.69	541.74	340.61
Straightness	0.41	0.6	0.74	0.83	0.72	0.63
Sine of vector angle	0.94	-0.33	0.67	0.89	1	-0.05
Upward length (mm)	1100.8	-92.2	281.8	389.5	540.4	-18.7
Upward straightness	0.39	-0.19	0.49	0.74	0.72	-0.03
17	all 15 minutes	1899-12-31 03:00:00	1899-12-31 06:00:00	1899-12-31 09:00:00	1899-12-31 12:00:00	1899-12-31 15:00:00
Average speed (mm/s)	1.3	n/a	0.01	0.88	2.76	2.88
Sd Speed (mm/s)	1.88	0	0.04	1.36	1.76	2.13
Track length (mm)	1174.01	n/a	1.04	157.76	496.34	518.88
Vector length (mm)	958.4	n/a	0.92	148.08	371.14	444.37
Straightness	0.82	n/a	0.89	0.94	0.75	0.86
Sine of vector angle	0	n/a	0.76	0.05	0.12	-0.12
Upward length (mm)	0.8	n/a	0.7	7.2	44.2	-51.3
Upward straightness	0	n/a	0.68	0.05	0.09	-0.1
18	all 15 minutes	1899-12-31 03:00:00	1899-12-31 06:00:00	1899-12-31 09:00:00	1899-12-31 12:00:00	1899-12-31 15:00:00
Average speed (mm/s)	1.16	0.05	0.13	1.18	1.69	2.76
Sd Speed (mm/s)	1.45	0.17	0.36	1.17	1.53	1.27
Track length (mm)	1045.96	9.4	24.25	212.2	303.83	496.28
Vector length (mm)	922.11	6.45	20.66	173.93	277.56	463.13
Straightness	0.88	0.69	0.85	0.82	0.91	0.93
Sine of vector angle	-0.35	-0.76	-0.45	-0.5	-0.54	-0.15
Upward length (mm)	-321.1	-4.9	-9.2	-87.7	-149.9	-69.4
Upward straightness	-0.31	-0.52	-0.38	-0.41	-0.49	-0.14
19	all 15 minutes	1899-12-31 03:00:00	1899-12-31 06:00:00	1899-12-31 09:00:00	1899-12-31 12:00:00	1899-12-31 15:00:00
Average speed (mm/s)	2.63	2.26	1.63	3.48	2.29	3.49
Sd Speed (mm/s)	2.01	2.01	1.62	1.79	1.85	2.04
Track length (mm)	2367.95	406.85	293.65	627.11	411.75	628.59
Vector length (mm)	2149.06	381.21	277.91	607.25	394.27	622
Straightness	0.91	0.94	0.95	0.97	0.96	0.99
Sine of vector angle	0.25	0.7	0.73	0.14	-0.04	0
Upward length (mm)	541.2	267.8	201.5	86.2	-14.6	0.3
Upward straightness	0.23	0.66	0.69	0.14	-0.04	0
