# Supplementary material for: Shades of yellow: interactive effects of visual and odour cues in a pest beetle
Source: PeerJ. 2016 Jul 12;4:e2219. doi: 10.7717/peerj.2219 (PMC4950555; doi:10.7717/peerj.2219)
Supplement: Supplemental Information 5 [file peerj-04-2219-s005.zip › Black stimulus/sz 19.csv]

Digital 1	Digital 2	XStep	YStep
1	1	-2	0
1	1	-5	0
1	1	-3	-1
1	1	0	0
1	1	0	0
1	1	0	-2
1	1	0	-1
1	1	0	0
1	1	0	-1
1	1	-1	0
1	1	-2	0
1	1	0	0
1	1	0	0
1	1	-1	0
1	1	-1	0
1	1	0	0
1	1	0	0
1	1	0	0
1	1	-1	0
1	1	-2	0
1	1	-3	0
1	1	-5	0
1	1	-2	0
1	1	-1	0
1	1	-4	0
1	1	0	0
1	1	-2	0
1	1	-1	-2
1	1	-2	-2
1	1	-1	-1
1	1	-2	-2
1	1	0	0
1	1	0	0
1	1	0	0
1	1	0	-1
1	1	-1	0
1	1	0	0
1	1	-1	-2
1	1	-3	-3
1	1	-1	-1
1	1	0	0
1	1	-1	-1
1	1	0	-1
1	1	0	0
1	1	0	0
1	1	0	0
1	1	0	0
1	1	0	0
1	1	0	0
1	1	0	0
1	1	0	0
1	1	0	-1
1	1	0	-1
1	1	0	0
1	1	0	-1
1	1	0	-1
1	1	0	-1
1	1	-1	-1
1	1	0	0
1	1	0	0
1	1	0	0
1	1	0	-1
1	1	0	-2
1	1	0	-3
1	1	0	-2
1	1	-2	-2
1	1	-1	-1
1	1	-1	-3
1	1	-1	-2
1	1	-1	-2
1	1	0	0
1	1	-1	0
1	1	-1	-1
1	1	-3	-2
1	1	-2	0
1	1	-3	-2
1	1	-3	-4
1	1	-3	-3
1	1	-1	0
1	1	-2	-3
1	1	-4	-5
1	1	-2	-2
1	1	-3	-4
1	1	-1	-3
1	1	-2	-3
1	1	-2	0
1	1	-1	0
1	1	-1	0
1	1	0	0
1	1	-3	0
1	1	-3	0
1	1	-3	0
1	1	-3	0
1	1	-4	0
1	1	-5	0
1	1	-2	0
1	1	-4	0
1	1	-6	0
1	1	-6	0
1	1	-5	0
1	1	-3	0
1	1	-5	0
1	1	-5	0
1	1	-4	0
1	1	-2	-1
1	1	-2	0
1	1	-2	-2
1	1	-2	-1
1	1	-3	-3
1	1	-5	-3
1	1	-5	-2
1	1	-4	-1
1	1	-5	-4
1	1	-4	-2
1	1	-5	-3
1	1	-4	-3
1	1	-4	-2
1	1	-4	-4
1	1	-4	-2
1	1	-4	-3
1	1	-3	-3
1	1	-2	-1
1	1	-4	-3
1	1	-3	-3
1	1	-4	-3
1	1	-2	-3
1	1	-3	-4
1	1	-1	-2
1	1	-2	-3
1	1	-3	-4
1	1	-3	-4
1	1	-4	-3
1	1	-3	-3
1	1	-4	-4
1	1	-1	0
1	1	-1	-3
1	1	-2	-3
1	1	-3	-4
1	1	-1	0
1	1	-1	-3
1	1	-1	-2
1	1	-2	-2
1	1	-2	-2
1	1	-2	-2
1	1	-3	-3
1	1	-3	-2
1	1	-1	0
1	1	-1	-2
1	1	-2	-3
1	1	-2	-2
1	1	-2	-2
1	1	-3	-3
1	1	-2	-3
1	1	-4	-4
1	1	-4	-5
1	1	-4	-3
1	1	-4	-5
1	1	-4	-5
1	1	-4	-2
1	1	-2	-1
1	1	-2	-2
1	1	-4	-2
1	1	0	0
1	1	-1	-1
1	1	-4	-3
1	1	-3	-2
1	1	-3	-3
1	1	-2	-3
1	1	-3	-4
1	1	0	0
1	1	0	-2
1	1	-2	-3
1	1	0	-3
1	1	-4	-7
1	1	-1	-4
1	1	-3	-6
1	1	-3	-7
1	1	-3	-7
1	1	-3	-6
1	1	-2	-6
1	1	-3	-5
1	1	-3	-7
1	1	-2	-7
1	1	-2	-4
1	1	-2	-7
1	1	0	-3
1	1	0	-4
1	1	0	-4
1	1	0	-5
1	1	0	-2
1	1	0	-7
1	1	-1	-5
1	1	0	-8
1	1	0	-5
1	1	-1	-3
1	1	0	-2
1	1	-1	-6
1	1	0	-4
1	1	-1	-3
1	1	0	-1
1	1	0	-4
1	1	-1	-4
1	1	0	-3
1	1	0	-2
1	1	-1	-3
1	1	-2	-5
1	1	-2	-5
1	1	-3	-6
1	1	-1	-1
1	1	-3	-6
1	1	-2	-5
1	1	-2	-5
1	1	-1	-4
1	1	-1	-4
1	1	-2	-6
1	1	0	-3
1	1	-1	-4
1	1	0	-2
1	1	-1	-3
1	1	-2	-4
1	1	-1	-2
1	1	-2	-4
1	1	-1	0
1	1	-1	-1
1	1	-1	-2
1	1	-2	-3
1	1	-2	-3
1	1	-2	-3
1	1	0	-1
1	1	-1	-2
1	1	-2	-3
1	1	0	0
1	1	0	-1
1	1	0	0
1	1	0	-1
1	1	0	0
1	1	0	0
1	1	0	-1
1	1	0	0
1	1	0	-1
1	1	0	0
1	1	0	0
1	1	0	0
1	1	0	-1
1	1	0	0
1	1	0	0
1	1	0	0
1	1	0	0
1	1	0	0
1	1	0	0
1	1	0	0
1	1	0	0
1	1	0	-1
1	1	0	0
1	1	0	0
1	1	0	0
1	1	0	0
1	1	0	0
1	1	0	0
1	1	0	0
1	1	0	0
1	1	0	0
1	1	0	-1
1	1	0	0
1	1	0	0
1	1	0	0
1	1	0	0
1	1	0	0
1	1	0	0
1	1	0	0
1	1	0	0
1	1	0	-2
1	1	0	0
1	1	0	-1
1	1	0	0
1	1	0	-1
1	1	0	0
1	1	0	0
1	1	0	0
1	1	0	0
1	1	0	0
1	1	0	0
1	1	0	0
1	1	0	0
1	1	0	0
1	1	0	0
1	1	0	-1
1	1	0	0
1	1	0	0
1	1	0	0
1	1	0	0
1	1	0	0
1	1	0	0
1	1	0	0
1	1	0	0
1	1	0	0
1	1	0	0
1	1	0	0
1	1	0	0
1	1	0	0
1	1	0	0
1	1	0	-1
1	1	0	-1
1	1	0	-1
1	1	0	0
1	1	0	0
1	1	-1	-3
1	1	0	0
1	1	0	0
1	1	0	0
1	1	0	0
1	1	0	1
1	1	0	0
1	1	0	0
1	1	0	0
1	1	0	-1
1	1	0	0
1	1	0	0
1	1	0	0
1	1	0	-1
1	1	0	0
1	1	-1	0
1	1	0	0
1	1	0	0
1	1	0	0
1	1	0	0
1	1	0	0
1	1	0	0
1	1	0	0
1	1	0	-1
1	1	0	0
1	1	0	-2
1	1	0	0
1	1	0	0
1	1	0	0
1	1	0	0
1	1	0	0
1	1	0	0
1	1	0	-1
1	1	0	0
1	1	0	0
1	1	0	0
1	1	0	0
1	1	0	0
1	1	0	0
1	1	0	0
1	1	0	0
1	1	0	0
1	1	0	1
1	1	0	0
1	1	0	0
1	1	0	0
1	1	0	-1
1	1	0	0
1	1	0	0
1	1	0	0
1	1	0	0
1	1	0	0
1	1	0	0
1	1	0	0
1	1	0	0
1	1	0	0
1	1	0	0
1	1	0	0
1	1	0	0
1	1	0	0
1	1	0	0
1	1	0	0
1	1	0	0
1	1	0	0
1	1	0	0
1	1	0	0
1	1	0	0
1	1	0	0
1	1	0	0
1	1	0	-1
1	1	0	0
1	1	0	0
1	1	-1	-2
1	1	0	0
1	1	0	0
1	1	0	0
1	1	0	0
1	1	0	-1
1	1	-1	-2
1	1	0	-1
1	1	-1	0
1	1	0	-1
1	1	0	0
1	1	0	0
1	1	0	0
1	1	0	0
1	1	0	0
1	1	0	0
1	1	0	0
1	1	0	0
1	1	0	0
1	1	0	0
1	1	0	0
1	1	0	0
1	1	0	-1
1	1	0	1
1	1	0	0
1	1	0	0
1	1	0	0
1	1	0	0
1	1	0	0
1	1	0	0
1	1	0	0
1	1	0	0
1	1	0	0
1	1	0	0
1	1	0	0
1	1	0	0
1	1	0	0
1	1	0	0
1	1	0	0
1	1	0	-1
1	1	0	-1
1	1	0	-1
1	1	0	0
1	1	0	-2
1	1	0	0
1	1	0	-1
1	1	0	0
1	1	0	0
1	1	0	-1
1	1	0	0
1	1	0	0
1	1	0	0
1	1	0	0
1	1	0	0
1	1	0	0
1	1	0	0
1	1	0	0
1	1	0	-1
1	1	0	-1
1	1	0	0
1	1	0	0
1	1	0	0
1	1	0	0
1	1	0	0
1	1	0	-1
1	1	0	0
1	1	0	-1
1	1	0	0
1	1	0	-1
1	1	0	0
1	1	-1	-3
1	1	0	-1
1	1	0	-4
1	1	0	-3
1	1	-1	-3
1	1	-2	-5
1	1	-1	-5
1	1	-2	-4
1	1	-1	-1
1	1	0	-2
1	1	-3	-5
1	1	-1	-2
1	1	-3	-4
1	1	-2	-4
1	1	-3	-5
1	1	-3	-6
1	1	-3	-4
1	1	-1	0
1	1	-2	-4
1	1	0	-1
1	1	-2	-3
1	1	-3	-5
1	1	0	-3
1	1	-2	-4
1	1	-1	-1
1	1	-2	-4
1	1	-2	-6
1	1	-3	-5
1	1	-3	-7
1	1	-3	-4
1	1	-1	-2
1	1	-3	-6
1	1	-2	-5
1	1	-3	-5
1	1	-1	-3
1	1	-3	-5
1	1	-1	-4
1	1	-1	-5
1	1	-2	-4
1	1	-2	-5
1	1	-1	-4
1	1	-1	-1
1	1	-1	0
1	1	0	0
1	1	-1	-1
1	1	-2	-3
1	1	-1	-2
1	1	-3	-3
1	1	-1	0
1	1	-2	-4
1	1	-3	-4
1	1	-3	-3
1	1	-3	-4
1	1	-4	-5
1	1	-4	-4
1	1	-3	-5
1	1	-4	-4
1	1	-2	0
1	1	-2	-5
1	1	-3	-6
1	1	-3	-4
1	1	-3	-6
1	1	-4	-4
1	1	-3	-5
1	1	-4	-7
1	1	-2	-1
1	1	-2	-3
1	1	-3	-5
1	1	-3	-4
1	1	-2	-5
1	1	-2	-4
1	1	-3	-4
1	1	-2	-5
1	1	-3	-6
1	1	-3	-2
1	1	-1	0
1	1	-2	-5
1	1	-3	-4
1	1	-3	-2
1	1	-3	-5
1	1	-4	-3
1	1	-2	-1
1	1	-3	-6
1	1	-4	-4
1	1	-3	-5
1	1	-2	-3
1	1	-3	-5
1	1	-3	-4
1	1	-4	-5
1	1	-3	-2
1	1	-1	-1
1	1	-3	-6
1	1	-3	-3
1	1	-3	-5
1	1	-5	-6
1	1	-3	-5
1	1	-1	-5
1	1	-2	-3
1	1	-2	-3
1	1	-1	-3
1	1	-3	-5
1	1	-3	-7
1	1	-2	-4
1	1	-3	-6
1	1	-3	-7
1	1	-3	-6
1	1	-1	-1
1	1	-2	-5
1	1	-2	-5
1	1	-3	-6
1	1	-1	-2
1	1	-1	-5
1	1	-3	-6
1	1	-1	-4
1	1	-2	-6
1	1	-2	-4
1	1	-3	-5
1	1	-3	-3
1	1	-4	-4
1	1	-4	-3
1	1	-4	-4
1	1	-2	-1
1	1	-3	-3
1	1	-3	-2
1	1	-3	-4
1	1	-2	-2
1	1	-3	-4
1	1	0	-2
1	1	-1	-3
1	1	-2	-3
1	1	-1	-3
1	1	-2	-4
1	1	-1	-2
1	1	0	0
1	1	-2	-5
1	1	-1	-4
1	1	-2	-6
1	1	-1	-4
1	1	-1	-5
1	1	-2	-3
1	1	0	-1
1	1	0	-5
1	1	-1	-4
1	1	-1	-5
1	1	0	-5
1	1	0	-2
1	1	-2	-5
1	1	-1	-5
1	1	-1	-4
1	1	-3	-6
1	1	0	-4
1	1	-1	-3
1	1	-3	-4
1	1	-2	-5
1	1	-1	-4
1	1	-2	-4
1	1	-1	-4
1	1	-1	-3
1	1	-4	-6
1	1	-2	-5
1	1	-2	-4
1	1	-2	-3
1	1	0	0
1	1	-1	-5
1	1	-1	-5
1	1	-3	-6
1	1	-1	-5
1	1	-1	-3
1	1	-3	-6
1	1	-2	-5
1	1	-3	-5
1	1	-1	-1
1	1	-2	-4
1	1	-3	-5
1	1	-3	-3
1	1	-3	-5
1	1	-1	-2
1	1	-2	-4
1	1	-3	-4
1	1	-2	-5
1	1	-3	-3
1	1	-2	-2
1	1	-2	-3
1	1	-4	-5
1	1	-4	-4
1	1	-4	-5
1	1	-4	-3
1	1	-2	0
1	1	-3	-4
1	1	-2	-1
1	1	-4	-3
1	1	-1	0
1	1	-3	-3
1	1	-3	-3
1	1	-3	-4
1	1	-1	-1
1	1	-1	-2
1	1	-5	-5
1	1	0	0
1	1	-1	-1
1	1	-2	-4
1	1	-4	-4
1	1	-4	-6
1	1	-4	-6
1	1	-2	-1
1	1	-2	-2
1	1	-2	-5
1	1	-2	-5
1	1	-3	-5
1	1	-4	-7
1	1	-4	-4
1	1	-1	-1
1	1	-3	-4
1	1	-2	-3
1	1	-1	-1
1	1	-4	-6
1	1	-3	-5
1	1	-3	-5
1	1	-3	-5
1	1	-1	-3
1	1	-3	-4
1	1	-3	-5
1	1	-4	-4
1	1	-2	0
1	1	-1	-1
1	1	-4	-4
1	1	-4	-2
1	1	-4	-4
1	1	-4	-3
1	1	-3	0
1	1	-2	-2
1	1	-3	-4
1	1	-4	-2
1	1	-5	-4
1	1	-5	-4
1	1	-3	-1
1	1	-4	-4
1	1	-4	-3
1	1	-3	-2
1	1	-3	-4
1	1	-2	-3
1	1	-3	-3
1	1	0	-1
1	1	-1	-2
1	1	-1	0
1	1	0	-1
1	1	0	0
1	1	0	-1
1	1	-1	-1
1	1	-2	-1
1	1	0	0
1	1	-1	0
1	1	-1	0
1	1	-1	0
1	1	-2	0
1	1	0	0
1	1	-1	0
1	1	0	0
1	1	-2	0
1	1	-3	0
1	1	-1	0
1	1	-1	0
1	1	-2	0
1	1	-4	0
1	1	-2	1
1	1	-3	0
1	1	-4	0
1	1	-4	0
1	1	-4	0
1	1	-4	0
1	1	-2	0
1	1	-3	0
1	1	-1	0
1	1	-1	0
1	1	-3	0
1	1	-2	0
1	1	-5	0
1	1	-4	0
1	1	-5	0
1	1	-5	0
1	1	-5	0
1	1	-5	0
1	1	-2	0
1	1	-1	0
1	1	-3	0
1	1	-3	0
1	1	-1	0
1	1	-5	0
1	1	-1	0
1	1	-3	0
1	1	-3	0
1	1	-4	0
1	1	-5	0
1	1	-3	-1
1	1	-1	0
1	1	-4	-1
1	1	-5	-1
1	1	-3	-2
1	1	-5	-1
1	1	-6	-2
1	1	-4	-1
1	1	-4	0
1	1	-1	0
1	1	-3	0
1	1	-4	-1
1	1	-5	0
1	1	-4	0
1	1	-4	0
1	1	-4	0
1	1	-3	0
1	1	-2	0
1	1	-4	0
1	1	-3	0
1	1	-5	-1
1	1	-4	-2
1	1	-3	0
1	1	-5	0
1	1	-5	-3
1	1	-5	-2
1	1	-3	-3
1	1	-3	-2
1	1	-3	-2
1	1	-3	-2
1	1	-3	-3
1	1	-3	-2
1	1	-4	-3
1	1	-3	-2
1	1	-4	-1
1	1	-1	0
1	1	-1	-1
1	1	-1	-1
1	1	-1	-2
1	1	-3	-2
1	1	0	0
1	1	-1	-1
1	1	0	0
1	1	0	0
1	1	0	0
1	1	0	0
1	1	0	0
1	1	0	0
1	1	0	0
1	1	0	0
1	1	0	0
1	1	-1	0
1	1	-1	0
1	1	-1	0
1	1	-1	0
1	1	-3	0
1	1	-3	0
1	1	-4	0
1	1	-5	0
1	1	-3	0
1	1	-3	0
1	1	-2	-2
1	1	-1	0
1	1	-1	-2
1	1	-3	-2
1	1	-2	-4
1	1	-3	-4
1	1	-2	-1
1	1	-2	-1
1	1	-3	-4
1	1	0	-2
1	1	-2	-2
1	1	-3	-3
1	1	-2	-3
1	1	-4	-4
1	1	-4	-3
1	1	-3	-4
1	1	-4	-2
1	1	-2	0
1	1	0	0
1	1	-2	-4
1	1	0	-2
1	1	0	-1
1	1	0	0
1	1	-1	-3
1	1	-1	0
1	1	-2	-1
1	1	0	0
1	1	-1	-1
1	1	0	0
1	1	-1	0
1	1	-1	0
1	1	0	0
1	1	0	0
1	1	0	0
1	1	0	0
1	1	-2	0
1	1	-3	0
1	1	-2	0
1	1	-1	0
1	1	-2	0
1	1	-2	0
1	1	-1	1
1	1	-4	1
1	1	-2	0
1	1	-4	1
1	1	-2	1
1	1	-3	0
1	1	-2	0
1	1	-4	1
1	1	-2	1
1	1	-4	0
1	1	-6	1
1	1	-6	1
1	1	-7	0
1	1	-7	1
1	1	-3	0
1	1	-6	0
1	1	-6	0
1	1	-3	0
1	1	-4	0
1	1	-5	0
1	1	-4	0
1	1	-6	0
1	1	-3	-1
1	1	-4	0
1	1	-6	0
1	1	-3	-1
1	1	-6	-3
1	1	-5	-1
1	1	-6	-3
1	1	-3	0
1	1	-3	-1
1	1	0	0
1	1	-2	0
1	1	0	0
1	1	0	0
1	1	0	0
1	1	0	0
1	1	0	0
1	1	0	0
1	1	0	0
1	1	0	0
1	1	1	0
1	1	0	0
1	1	1	0
1	1	1	0
1	1	0	0
1	1	1	0
1	1	0	0
1	1	0	0
1	1	0	0
1	1	0	0
1	1	0	0
1	1	0	0
1	1	0	0
1	1	0	0
1	1	0	0
1	1	0	0
1	1	0	0
1	1	0	0
1	1	0	0
1	1	0	0
1	1	0	0
1	1	0	0
1	1	0	0
1	1	0	0
1	1	0	0
1	1	0	0
1	1	0	0
1	1	0	0
1	1	0	0
1	1	0	0
1	1	0	0
1	1	0	0
1	1	0	0
1	1	0	0
1	1	0	0
1	1	0	0
1	1	0	0
1	1	0	0
1	1	0	0
1	1	0	-1
1	1	0	0
1	1	0	-1
1	1	0	0
1	1	-1	-1
1	1	-1	0
1	1	-1	-2
1	1	-1	-1
1	1	0	0
1	1	0	0
1	1	-1	0
1	1	0	1
1	1	0	0
1	1	0	0
1	1	0	-1
1	1	0	0
1	1	0	0
1	1	0	-1
1	1	0	1
1	1	0	0
1	1	0	0
1	1	0	0
1	1	0	0
1	1	0	0
1	1	0	0
1	1	0	0
1	1	0	0
1	1	0	0
1	1	0	0
1	1	-1	0
1	1	0	0
1	1	-1	-1
1	1	0	0
1	1	0	0
1	1	0	0
1	1	0	0
1	1	0	0
1	1	-1	0
1	1	-1	0
1	1	-1	0
1	1	-1	-1
1	1	-1	-1
1	1	0	0
1	1	-2	0
1	1	-2	0
1	1	0	0
1	1	-1	-1
1	1	-1	0
1	1	0	0
1	1	0	0
1	1	0	0
1	1	0	0
1	1	0	0
1	1	0	0
1	1	0	0
1	1	-2	-1
1	1	0	0
1	1	0	0
1	1	0	-1
1	1	0	0
1	1	0	0
1	1	0	0
1	1	0	0
1	1	0	0
1	1	0	0
1	1	0	0
1	1	-1	0
1	1	-2	-3
1	1	-1	0
1	1	0	0
1	1	0	0
1	1	0	0
1	1	0	0
1	1	-2	0
1	1	0	0
1	1	0	0
1	1	0	0
1	1	0	0
1	1	0	0
1	1	0	0
1	1	0	0
1	1	0	0
1	1	0	0
1	1	0	0
1	1	0	0
1	1	0	0
1	1	0	0
1	1	0	0
1	1	0	0
1	1	0	0
1	1	-1	-1
1	1	-1	0
1	1	0	0
1	1	0	0
1	1	-2	-1
1	1	0	0
1	1	0	0
1	1	0	0
1	1	0	0
1	1	0	0
1	1	-1	0
1	1	-1	-1
1	1	-2	-1
1	1	-2	-1
1	1	0	0
1	1	-1	0
1	1	0	0
1	1	0	0
1	1	0	0
1	1	0	0
1	1	0	1
1	1	-1	-1
1	1	0	-1
1	1	-1	-1
1	1	0	0
1	1	-1	-1
1	1	-1	0
1	1	0	-1
1	1	-2	-2
1	1	-4	-4
1	1	-4	-3
1	1	-4	-3
1	1	-2	0
1	1	-4	-4
1	1	-2	-2
1	1	-4	-3
1	1	-3	-4
1	1	-1	-2
1	1	-2	-2
1	1	-4	-2
1	1	-2	-1
1	1	-2	-1
1	1	0	0
1	1	0	0
1	1	0	0
1	1	0	0
1	1	0	0
1	1	0	0
1	1	0	0
1	1	0	0
1	1	0	0
1	1	0	0
1	1	-1	0
1	1	0	0
1	1	0	0
1	1	0	0
1	1	0	0
1	1	0	0
1	1	0	0
1	1	0	0
1	1	0	0
1	1	0	0
1	1	0	0
1	1	0	0
1	1	0	0
1	1	0	0
1	1	0	0
1	1	0	0
1	1	0	0
1	1	0	0
1	1	0	0
1	1	0	0
1	1	0	0
1	1	0	0
1	1	0	0
1	1	0	0
1	1	0	0
1	1	0	0
1	1	0	0
1	1	0	0
1	1	0	0
1	1	0	0
1	1	0	0
1	1	0	0
1	1	0	0
1	1	0	0
1	1	0	0
1	1	0	0
1	1	0	0
1	1	0	0
1	1	0	0
1	1	0	0
1	1	0	0
1	1	0	0
1	1	0	0
1	1	0	0
1	1	0	0
1	1	0	0
1	1	0	0
1	1	0	0
1	1	0	0
1	1	0	0
1	1	0	0
1	1	0	0
1	1	0	0
1	1	0	0
1	1	0	0
1	1	0	0
1	1	0	0
1	1	0	0
1	1	0	0
1	1	0	0
1	1	0	0
1	1	0	0
1	1	0	0
1	1	0	0
1	1	-1	-1
1	1	-1	-1
1	1	-2	-1
1	1	-1	0
1	1	-3	-2
1	1	-1	0
1	1	0	0
1	1	-2	-1
1	1	0	0
1	1	0	0
1	1	0	0
1	1	0	0
1	1	0	0
1	1	0	0
1	1	0	0
1	1	0	0
1	1	0	0
1	1	0	0
1	1	0	-1
1	1	-2	-2
1	1	0	0
1	1	0	0
1	1	0	0
1	1	0	0
1	1	0	0
1	1	0	0
1	1	-2	-1
1	1	0	0
1	1	0	-1
1	1	0	0
1	1	0	0
1	1	0	0
1	1	0	0
1	1	0	0
1	1	-1	0
1	1	-1	0
1	1	-1	0
1	1	-3	-2
1	1	-1	0
1	1	0	0
1	1	-1	0
1	1	0	0
1	1	0	0
1	1	0	0
1	1	0	0
1	1	0	0
1	1	0	0
1	1	0	0
1	1	0	0
1	1	-1	0
1	1	-1	0
1	1	0	0
1	1	-3	-2
1	1	-3	-2
1	1	-2	-1
1	1	-1	-1
1	1	0	0
1	1	-1	-1
1	1	-2	-1
1	1	-2	-1
1	1	-1	-1
1	1	0	0
1	1	0	0
1	1	-1	-1
1	1	0	0
1	1	0	0
1	1	0	0
1	1	0	0
1	1	0	0
1	1	0	0
1	1	0	0
1	1	0	0
1	1	0	0
1	1	-1	0
1	1	-1	-1
1	1	0	0
1	1	0	-1
1	1	-1	-1
1	1	0	0
1	1	0	0
1	1	0	0
1	1	0	0
1	1	0	0
1	1	0	0
1	1	0	0
1	1	0	0
1	1	0	0
1	1	0	0
1	1	0	0
1	1	0	0
1	1	0	0
1	1	0	0
1	1	0	0
1	1	0	0
1	1	0	0
1	1	0	0
1	1	0	0
1	1	0	0
1	1	0	0
1	1	0	0
1	1	0	0
1	1	0	0
1	1	0	0
1	1	-1	-2
1	1	-2	-1
1	1	-1	0
1	1	0	-1
1	1	-1	-1
1	1	0	0
1	1	0	0
1	1	0	0
1	1	0	0
1	1	0	0
1	1	-1	0
1	1	0	0
1	1	0	-1
1	1	0	0
1	1	0	0
1	1	0	0
1	1	0	0
1	1	0	-1
1	1	0	0
1	1	0	0
1	1	0	0
1	1	0	0
1	1	0	0
1	1	0	0
1	1	0	0
1	1	0	0
1	1	0	0
1	1	0	0
1	1	-1	0
1	1	0	0
1	1	-1	0
1	1	-1	-1
1	1	-1	0
1	1	0	0
1	1	-2	-2
1	1	0	0
1	1	0	-2
1	1	0	0
1	1	0	0
1	1	0	0
1	1	0	0
1	1	0	0
1	1	0	0
1	1	0	0
1	1	0	0
1	1	0	-1
1	1	0	0
1	1	0	0
1	1	0	0
1	1	0	0
1	1	0	0
1	1	0	0
1	1	0	0
1	1	0	0
1	1	0	0
1	1	0	0
1	1	0	0
1	1	0	0
1	1	-1	0
1	1	0	0
1	1	0	0
1	1	0	0
1	1	0	0
1	1	0	0
1	1	0	0
1	1	0	0
1	1	0	0
1	1	0	0
1	1	0	0
1	1	0	0
1	1	0	0
1	1	0	0
1	1	0	-1
1	1	-1	-2
1	1	0	0
1	1	0	0
1	1	-1	-1
1	1	0	0
1	1	0	0
1	1	0	0
1	1	0	-1
1	1	0	0
1	1	0	0
1	1	0	0
1	1	0	0
1	1	0	0
1	1	-1	-1
1	1	0	0
1	1	0	-1
1	1	0	-2
1	1	-2	-3
1	1	-1	0
1	1	0	-2
1	1	-1	-4
1	1	-2	-3
1	1	0	-1
1	1	-2	-3
1	1	-1	-2
1	1	0	-1
1	1	-1	-1
1	1	-3	-3
1	1	-1	0
1	1	-1	-3
1	1	-3	-5
1	1	-2	-3
1	1	-1	-1
1	1	-2	-4
1	1	-2	-2
1	1	-3	-4
1	1	-3	-4
1	1	-3	-5
1	1	-3	-3
1	1	-1	0
1	1	-2	-4
1	1	-1	-3
1	1	0	-2
1	1	-1	-3
1	1	-3	-4
1	1	-2	-4
1	1	-1	-3
1	1	-3	-4
1	1	-3	-6
1	1	-3	-3
1	1	-3	-4
1	1	-3	-4
1	1	-3	-4
1	1	-2	0
1	1	-1	-2
1	1	-2	-5
1	1	-2	-3
1	1	-2	-2
1	1	0	-2
1	1	-1	-2
1	1	-1	0
1	1	-1	-1
1	1	0	0
1	1	0	0
1	1	0	0
1	1	0	0
1	1	0	0
1	1	0	1
1	1	0	-1
1	1	0	0
1	1	0	0
1	1	0	0
1	1	0	0
1	1	0	0
1	1	0	0
1	1	0	0
1	1	0	0
1	1	0	0
1	1	0	0
1	1	0	0
1	1	0	0
1	1	0	0
1	1	0	0
1	1	0	0
1	1	0	0
1	1	0	0
1	1	0	0
1	1	0	-1
1	1	0	-1
1	1	0	0
1	1	-1	-1
1	1	-1	0
1	1	0	0
1	1	0	0
1	1	0	0
1	1	0	0
1	1	0	-1
1	1	0	0
1	1	0	0
1	1	0	0
1	1	0	0
1	1	0	0
1	1	0	0
1	1	0	0
1	1	0	-1
1	1	0	0
1	1	0	0
1	1	0	0
1	1	0	0
1	1	0	0
1	1	-1	0
1	1	0	0
1	1	-1	-2
1	1	0	-1
1	1	-2	-3
1	1	-2	-1
1	1	-1	-1
1	1	-1	-2
1	1	0	0
1	1	0	0
1	1	-1	-2
1	1	-1	0
1	1	0	0
1	1	0	0
1	1	0	0
1	1	0	-1
1	1	0	0
1	1	0	0
1	1	0	0
1	1	0	0
1	1	0	0
1	1	0	0
1	1	0	0
1	1	0	0
1	1	0	0
1	1	0	0
1	1	0	0
1	1	0	0
1	1	0	0
1	1	0	0
1	1	0	-1
1	1	0	1
1	1	0	0
1	1	0	0
1	1	0	0
1	1	-1	-1
1	1	0	0
1	1	0	-1
1	1	0	-1
1	1	0	0
1	1	0	-1
1	1	0	0
1	1	0	0
1	1	0	0
1	1	0	0
1	1	0	0
1	1	0	0
1	1	0	0
1	1	0	0
1	1	0	0
1	1	0	0
1	1	0	0
1	1	0	-1
1	1	0	0
1	1	-1	-3
1	1	-1	-3
1	1	0	0
1	1	-2	-3
1	1	-1	-3
1	1	-1	-2
1	1	-2	-3
1	1	-2	-4
1	1	-1	-1
1	1	0	-1
1	1	-1	-2
1	1	-3	-5
1	1	-1	-1
1	1	-2	-3
1	1	-3	-3
1	1	-3	-3
1	1	-3	-3
1	1	-3	-4
1	1	-2	-1
1	1	-2	-1
1	1	-3	-5
1	1	-1	0
1	1	-3	-4
1	1	-3	-3
1	1	-2	-3
1	1	-3	-4
1	1	-3	-3
1	1	-2	-3
1	1	-1	-1
1	1	-4	-3
1	1	-1	0
1	1	-2	-4
1	1	-3	-3
1	1	-2	-1
1	1	-2	-3
1	1	-2	-4
1	1	-3	-3
1	1	-3	-3
1	1	-3	-4
1	1	-4	-4
1	1	-3	-3
1	1	-3	-4
1	1	-3	-1
1	1	-2	-1
1	1	-3	-3
1	1	0	0
1	1	-2	-1
1	1	-2	-1
1	1	0	0
1	1	-1	0
1	1	0	-1
1	1	-1	0
1	1	-1	0
1	1	-3	-3
1	1	-4	-2
1	1	-2	0
1	1	-2	-3
1	1	-3	-2
1	1	-1	-2
1	1	-2	-2
1	1	0	0
1	1	-1	-2
1	1	-2	-4
1	1	-3	-4
1	1	-2	-3
1	1	-2	-2
1	1	-2	-3
1	1	-2	-4
1	1	-2	-3
1	1	0	0
1	1	0	0
1	1	-1	-1
1	1	-2	-1
1	1	-1	0
1	1	-1	-1
1	1	0	0
1	1	0	0
1	1	0	0
1	1	0	0
1	1	-1	-1
1	1	-2	-4
1	1	-2	-2
1	1	-1	-1
1	1	0	-1
1	1	-1	-1
1	1	0	0
1	1	0	-1
1	1	-1	-1
1	1	0	0
1	1	-1	-2
1	1	-1	-2
1	1	-1	-3
1	1	0	-1
1	1	-1	-1
1	1	-1	-3
1	1	-2	-5
1	1	-3	-5
1	1	-3	-6
1	1	-4	-6
1	1	-2	-1
1	1	-3	-5
1	1	-3	-7
1	1	-4	-5
1	1	-1	-4
1	1	-1	-3
1	1	-2	-4
1	1	-3	-5
1	1	-3	-5
1	1	-2	-4
1	1	-3	-5
1	1	-4	-6
1	1	-1	-1
1	1	-1	0
1	1	0	-2
1	1	-2	-3
1	1	-1	-2
1	1	0	0
1	1	-2	-3
1	1	0	-2
1	1	-2	-4
1	1	-2	-4
1	1	-1	-3
1	1	-1	-2
1	1	-3	-3
1	1	-2	-2
1	1	-2	-1
1	1	-4	-2
1	1	-3	-3
1	1	-3	-2
1	1	-4	-2
1	1	-5	-4
1	1	-4	-3
1	1	-3	-1
1	1	-1	0
1	1	-2	-4
1	1	-1	-2
1	1	-2	-1
1	1	-2	-4
1	1	-1	-2
1	1	0	-4
1	1	-2	-2
1	1	-1	0
1	1	0	-1
1	1	-2	-5
1	1	-3	-3
1	1	-3	-6
1	1	-4	-6
1	1	-4	-5
1	1	-3	-6
1	1	-5	-5
1	1	-4	-6
1	1	-1	-3
1	1	-3	-5
1	1	-3	-4
1	1	-2	-4
1	1	-3	-4
1	1	-2	-2
1	1	-3	-4
1	1	-3	-3
1	1	-4	-4
1	1	0	0
1	1	-3	-3
1	1	-4	-3
1	1	-3	-3
1	1	-4	-3
1	1	-1	0
1	1	-3	-4
1	1	-4	-3
1	1	-5	-3
1	1	-2	-3
1	1	-4	-3
1	1	-5	-4
1	1	-4	-4
1	1	-5	-3
1	1	-4	-4
1	1	-3	-5
1	1	-4	-1
1	1	-2	-2
1	1	-2	-3
1	1	-4	-5
1	1	-4	-4
1	1	-3	-5
1	1	-5	-4
1	1	-2	0
1	1	-3	-5
1	1	-5	-4
1	1	-7	-4
1	1	-3	-5
1	1	-5	-3
1	1	-7	-5
1	1	-5	-4
1	1	-5	-4
1	1	-4	-6
1	1	-5	-2
1	1	-2	-1
1	1	-4	-6
1	1	-4	-3
1	1	-5	-3
1	1	-2	-2
1	1	-5	-4
1	1	-2	0
1	1	-2	-3
1	1	-3	-3
1	1	-4	-3
1	1	-5	-5
1	1	-4	-4
1	1	-5	-4
1	1	-5	-6
1	1	-5	-3
1	1	-1	0
1	1	-4	-5
1	1	-4	-2
1	1	-5	-5
1	1	-1	-2
1	1	-5	-3
1	1	-5	-4
1	1	-5	-3
1	1	-3	0
1	1	-3	-2
1	1	-5	-4
1	1	-7	-4
1	1	-6	-4
1	1	-6	-3
1	1	-7	-6
1	1	-6	-3
1	1	-7	-5
1	1	-7	-6
1	1	-7	-5
1	1	-5	-5
1	1	-4	0
1	1	-3	-1
1	1	-5	-6
1	1	-5	-2
1	1	-7	-5
1	1	-4	-3
1	1	-5	-3
1	1	-3	-3
1	1	-3	-3
1	1	-4	-1
1	1	-4	-4
1	1	-5	-3
1	1	-3	0
1	1	-4	-3
1	1	-5	-3
1	1	-3	0
1	1	-3	-2
1	1	-6	-4
1	1	-7	-2
1	1	-5	-4
1	1	-7	-3
1	1	-6	-4
1	1	-6	-3
1	1	-3	0
1	1	-4	-4
1	1	-3	-2
1	1	-6	-2
1	1	-2	-3
1	1	-4	-3
1	1	-5	-4
1	1	-3	-4
1	1	-4	-3
1	1	-2	0
1	1	-2	-3
1	1	-4	-3
1	1	-4	-3
1	1	-2	-3
1	1	-2	0
1	1	-1	-2
1	1	-1	-1
1	1	-2	0
1	1	-3	-3
1	1	-4	-2
1	1	-4	-3
1	1	-1	-2
1	1	-5	-4
1	1	-4	-4
1	1	-5	-4
1	1	-6	-5
1	1	-5	-5
1	1	-5	-1
1	1	-3	-2
1	1	-5	-5
1	1	-5	-2
1	1	-5	-5
1	1	-6	-2
1	1	-6	-4
1	1	-5	-4
1	1	-4	-1
1	1	-4	-2
1	1	-5	-7
1	1	-4	-1
1	1	-2	-1
1	1	-4	-5
1	1	-4	-3
1	1	-4	-4
1	1	-1	-3
1	1	-5	-3
1	1	-4	-6
1	1	-5	-3
1	1	-7	-5
1	1	-5	-5
1	1	-6	-3
1	1	-6	-5
1	1	-5	-2
1	1	-3	-1
1	1	-4	-5
1	1	-4	-3
1	1	-4	-5
1	1	-5	-6
1	1	-5	-3
1	1	-5	-7
1	1	-5	-2
1	1	-2	-1
1	1	-4	-5
1	1	-4	-3
1	1	-5	-4
1	1	-2	-2
1	1	-4	-4
1	1	-5	-3
1	1	-4	-4
1	1	-5	-3
1	1	-4	-4
1	1	-5	-3
1	1	-2	0
1	1	-2	-1
1	1	-3	-2
1	1	-4	-1
1	1	-4	-2
1	1	-2	0
1	1	-3	-1
1	1	-2	0
1	1	-2	0
1	1	-3	-3
1	1	-2	0
1	1	0	0
1	1	0	-1
1	1	0	-1
1	1	-1	-2
1	1	-2	-2
1	1	0	1
1	1	-1	0
1	1	-3	0
1	1	-2	0
1	1	-2	0
1	1	-2	0
1	1	0	0
1	1	0	0
1	1	-1	0
1	1	0	0
1	1	0	0
1	1	0	0
1	1	0	0
1	1	0	0
1	1	0	0
1	1	-2	0
1	1	0	0
1	1	-2	-1
1	1	0	0
1	1	0	0
1	1	0	0
1	1	0	0
1	1	0	0
1	1	0	0
1	1	0	0
1	1	0	0
1	1	0	0
1	1	0	0
1	1	0	0
1	1	0	0
1	1	0	0
1	1	0	0
1	1	0	0
1	1	0	0
1	1	0	0
1	1	0	0
1	1	0	0
1	1	0	0
1	1	0	0
1	1	0	0
1	1	0	0
1	1	0	0
1	1	0	0
1	1	0	0
1	1	0	0
1	1	0	0
1	1	0	0
1	1	0	0
1	1	0	0
1	1	0	0
1	1	0	0
1	1	0	0
1	1	-1	0
1	1	-1	0
1	1	0	0
1	1	0	0
1	1	0	0
1	1	0	0
1	1	0	0
1	1	0	0
1	1	0	0
1	1	0	0
1	1	0	0
1	1	0	0
1	1	-1	0
1	1	0	-1
1	1	-1	0
1	1	0	0
1	1	0	0
1	1	0	0
1	1	0	0
1	1	0	0
1	1	0	0
1	1	0	0
1	1	0	0
1	1	0	0
1	1	0	0
1	1	0	0
1	1	0	0
1	1	0	0
1	1	0	0
1	1	0	0
1	1	0	0
1	1	0	0
1	1	0	0
1	1	0	0
1	1	0	0
1	1	0	0
1	1	0	0
1	1	0	0
1	1	0	0
1	1	-1	0
1	1	-2	0
1	1	-1	0
1	1	0	0
1	1	-2	-1
1	1	0	0
1	1	0	0
1	1	-1	-1
1	1	0	0
1	1	0	0
1	1	-1	-1
1	1	0	0
1	1	0	0
1	1	0	0
1	1	0	0
1	1	0	0
1	1	0	0
1	1	0	0
1	1	-1	0
1	1	0	0
1	1	-1	-2
1	1	-4	-1
1	1	0	0
1	1	0	0
1	1	0	0
1	1	0	0
1	1	0	0
1	1	0	0
1	1	0	0
1	1	0	0
1	1	0	0
1	1	0	0
1	1	1	0
1	1	0	0
1	1	0	0
1	1	0	0
1	1	0	0
1	1	-2	-1
1	1	-1	0
1	1	-1	-2
1	1	-3	-3
1	1	0	0
1	1	-3	-1
1	1	-1	-2
1	1	-1	-1
1	1	-4	-2
1	1	-2	0
1	1	-3	-3
1	1	-3	-2
1	1	-3	0
1	1	-2	-2
1	1	-4	-2
1	1	-4	-1
1	1	-5	-3
1	1	-1	-1
1	1	-5	-2
1	1	-2	0
1	1	-4	-3
1	1	-5	-1
1	1	-5	-3
1	1	-4	-3
1	1	-5	-2
1	1	-6	-3
1	1	-6	-4
1	1	-6	-2
1	1	-3	-3
1	1	-1	-1
1	1	-4	-2
1	1	-4	-4
1	1	-4	-4
1	1	-4	-1
1	1	-2	-1
1	1	-3	-3
1	1	-3	-2
1	1	-6	-3
1	1	-3	-3
1	1	-5	-3
1	1	-6	-4
1	1	-2	-1
1	1	-3	-2
1	1	-2	0
1	1	-2	-3
1	1	-4	-3
1	1	-4	-1
1	1	-5	-5
1	1	-3	-2
1	1	-6	-4
1	1	-4	-3
1	1	-5	-2
1	1	-5	-2
1	1	-1	-2
1	1	-2	-2
1	1	-2	-2
1	1	-1	-2
1	1	-1	-4
1	1	0	0
1	1	0	0
1	1	0	0
1	1	0	0
1	1	0	-1
[truncated: 7,019 more rows]
