# Supplementary material for: Shades of yellow: interactive effects of visual and odour cues in a pest beetle
Source: PeerJ. 2016 Jul 12;4:e2219. doi: 10.7717/peerj.2219 (PMC4950555; doi:10.7717/peerj.2219)
Supplement: Supplemental Information 5 [file peerj-04-2219-s005.zip › Colour stimuli collated/Amber 15.xls]

## Sheet: Sheet1
1								Number	Upward length total	Upward 0-3	Upward 3-6	Upward 6-9	Upward 9-12	Upward 12-15	Vector total	Vector 0-3	Vector 3-6	Vector 6-9	Vector 9-12	Vector 12-15
C 4	all 15 minutes	1899-12-31 03:00:00	1899-12-31 06:00:00	1899-12-31 09:00:00	1899-12-31 12:00:00	1899-12-31 15:00:00		1	639.3	-15.2	265.3	217.4	96.9	74.9	0.92	-0.36	1	0.97	0.82	0.52
Average speed (mm/s)	1.38	0.91	1.7	1.34	1.53	1.4		2	-117.9	-135.1	33.9	91	-6.7	-101	-0.39	-0.96	0.93	0.99	-0.08	-0.54
Sd Speed (mm/s)	1.05	0.96	1.09	0.82	1.05	1.13		3	709.4	119	218.1	55.2	282.7	34.4	0.55	0.54	0.76	0.69	0.49	0.24
Track length (mm)	1240.28	164.25	306.8	242	275.69	251.54		4	401.5	-336.4	-119.2	433.4	396.3	27.4	0.54	-0.93	-0.99	0.95	0.74	0.11
Vector length (mm)	698.57	42.14	265.43	224.9	118.61	145.29		5	-216.3	-64.8	54.2	-27.2	-22.7	-155.8	-0.12	-0.15	0.29	-0.09	-0.05	-0.43
Straightness	0.56	0.26	0.87	0.93	0.43	0.58		6	-17.9	7.2	4	-29.1	n/a	n/a	-0.26	0.29	0.09	-0.99	n/a	n/a
Sine of vector angle	0.92	-0.36	1	0.97	0.82	0.52		7	14.9	21.1	-5	3.8	3.2	-8.2	0.91	0.65	-0.15	0.55	0.95	-0.95
Upward length (mm)	639.3	-15.2	265.3	217.4	96.9	74.9		8	-183.5	-93.7	7.4	-51.4	7.3	-53.1	-0.26	-0.49	0.05	-0.27	0.04	-0.87
Upward straightness	0.52	-0.09	0.86	0.9	0.35	0.3		9	71.4	-1	67.1	-29.6	-21	55.9	0.08	0	0.17	-0.23	-0.27	0.58
								10	-2170.1	-267.7	-581.9	-401.3	-512.9	-406.3	-0.99	-0.99	-1	-0.98	-1	-0.89
2								11	348.8	-26.5	134.6	125.4	-10.3	125.6	0.32	-0.14	0.62	0.43	-0.04	0.58
C 4	all 15 minutes	1899-12-31 03:00:00	1899-12-31 06:00:00	1899-12-31 09:00:00	1899-12-31 12:00:00	1899-12-31 15:00:00		12	340.7	68.4	-451.6	151.4	453.5	119	0.84	0.52	-0.98	0.81	0.97	0.98
Average speed (mm/s)	1.14	0.93	0.88	1.43	0.78	1.68		13	66.7	18.6	73.4	110.5	-73.5	-62.3	0.74	0.16	0.47	0.61	-0.46	-0.93
Sd Speed (mm/s)	1.18	0.95	0.91	1.26	1.14	1.35		14	228.4	98.7	-117.9	36.3	53.9	157.4	0.88	0.96	-0.66	0.17	0.89	0.69
Track length (mm)	1025.9	167.2	157.56	257.85	141.03	302.26		15	1219.4	328.8	353.1	109.5	218.7	209.3	0.64	0.98	0.86	0.22	0.41	0.66
Vector length (mm)	303.44	140.13	36.38	91.57	81.87	187.35
Straightness	0.3	0.84	0.23	0.36	0.58	0.62
Sine of vector angle	-0.39	-0.96	0.93	0.99	-0.08	-0.54			CON	inc	inc	CON	CON	CON	66.9261	-21.1002	90	75.9301	55.0848	31.3323
Upward length (mm)	-117.9	-135.1	33.9	91	-6.7	-101			inc	inc	CON	CON	inc	inc	-22.9545	-73.7398	68.4348	81.8904	-4.58857	-32.6836
Upward straightness	-0.11	-0.81	0.22	0.35	-0.05	-0.33			CON	CON	CON	CON	CON	CON	33.367	32.6836	49.4642	43.6301	29.3406	13.8865
									CON	inc	inc	CON	CON	CON	32.6836	-68.4348	-81.8904	71.8051	47.7314
3									inc	inc	CON	inc	inc	inc	-6.8921	-8.62693	16.858	-5.16361	-2.86598	-25.4676
C 4	all 15 minutes	1899-12-31 03:00:00	1899-12-31 06:00:00	1899-12-31 09:00:00	1899-12-31 12:00:00	1899-12-31 15:00:00			inc	CON	CON	inc	#VALUE!	#VALUE!	-15.0701	16.858	5.16361	-81.8904	#VALUE!	#VALUE!
Average speed (mm/s)	1.77	1.77	2.02	0.48	3.59	0.97			CON	CON	inc	CON	CON	inc	65.5054	40.5416	-8.62693	33.367	71.8051	-71.8051
Sd Speed (mm/s)	2.17	1.95	2.14	1.12	2.26	1.78			inc	inc	CON	inc	CON	inc	-15.0701	-29.3406	2.86598	-15.6643	2.29244	-60.4586
Track length (mm)	1588.94	318.78	362.82	86.51	646.67	174.17			CON	inc	CON	inc	inc	CON	4.58857	0	9.78782	-13.2971	-15.6643	35.4505
Vector length (mm)	1286.72	220.3	285.41	79.71	579.62	144.65			inc	inc	inc	inc	inc	inc	-81.8904	-81.8904	-90	-78.5217	-90	-62.8732
Straightness	0.81	0.69	0.79	0.92	0.9	0.83			CON	inc	CON	CON	inc	CON	18.6629	-8.04785	38.3161	25.4676	-2.29244	35.4505
Sine of vector angle	0.55	0.54	0.76	0.69	0.49	0.24			CON	CON	inc	CON	CON	CON	57.1401	31.3323	-78.5217	54.0959	75.9301	78.5217
Upward length (mm)	709.4	119	218.1	55.2	282.7	34.4			CON	CON	CON	CON	inc	inc	47.7314	9.2069	28.0343	37.5895	-27.3871	-68.4348
Upward straightness	0.45	0.37	0.6	0.64	0.44	0.2			CON	CON	inc	CON	CON	CON	61.6424	73.7398	-41.2999	9.78782	62.8732	43.6301
									CON	CON	CON	CON	CON	CON	39.7918	78.5217	59.3166	12.709	24.2048	41.2999
4
C 4	all 15 minutes	1899-12-31 03:00:00	1899-12-31 06:00:00	1899-12-31 09:00:00	1899-12-31 12:00:00	1899-12-31 15:00:00			CON	CON	inc	CON	CON	CON	66.9261	158.9	90	75.9301	55.0848	31.3323
Average speed (mm/s)	2.9	3.29	3.05	3.03	3.37	1.75			CON	CON	CON	CON	CON	CON	157.046	106.26	68.4348	81.8904	175.411	147.316
Sd Speed (mm/s)	1.86	1.97	1.57	1.87	1.87	1.54			CON	CON	CON	CON	CON	CON	33.367	32.6836	49.4642	43.6301	29.3406	13.8865
Track length (mm)	2610.52	592.71	549.63	545.94	606.61	315.63			CON	CON	CON	CON	CON	CON	32.6836	111.565	98.1096	71.8051	47.7314	0
Vector length (mm)	749.51	362.63	120.55	455.85	535.53	250.3			CON	CON	CON	CON	CON	CON	173.108	171.373	16.858	174.836	177.134	154.532
Straightness	0.29	0.61	0.22	0.83	0.88	0.79			CON	CON	CON	CON			164.93	16.858	5.16361	98.1096
Sine of vector angle	0.54	-0.93	-0.99	0.95	0.74	0.11			CON	CON	CON	CON	CON	CON	65.5054	40.5416	171.373	33.367	71.8051	108.195
Upward length (mm)	401.5	-336.4	-119.2	433.4	396.3	27.4			CON	CON	CON	CON	CON	CON	164.93	150.659	2.86598	164.336	2.29244	119.541
Upward straightness	0.15	-0.57	-0.22	0.79	0.65	0.09			CON	CON	CON	CON	CON	CON	4.58857	180	9.78782	166.703	164.336	35.4505
									CON	CON	CON	CON	inc	CON	98.1096	98.1096	260	101.478	270	117.127
5									CON	CON	CON	CON	CON	CON	18.6629	171.952	38.3161	25.4676	177.708	35.4505
C 4	all 15 minutes	1899-12-31 03:00:00	1899-12-31 06:00:00	1899-12-31 09:00:00	1899-12-31 12:00:00	1899-12-31 15:00:00			CON	CON	CON	CON	CON	CON	57.1401	31.3323	101.478	54.0959	75.9301	78.5217
Average speed (mm/s)	2.2	2.73	1.11	2.15	2.89	2.12			CON	CON	CON	CON	CON	CON	47.7314	9.2069	28.0343	37.5895	152.613	111.565
Sd Speed (mm/s)	1.59	1.64	1.16	1.27	1.69	1.51			CON	CON	CON	CON	CON	CON	61.6424	73.7398	138.7	9.78782	62.8732	43.6301
Track length (mm)	1978.81	491.47	199.29	386.15	519.51	382.38			CON	CON	CON	CON	CON	CON	39.7918	78.5217	59.3166	12.709	24.2048	41.2999
Vector length (mm)	1732.75	424.87	184.63	317.77	483.03	359.24
Straightness	0.88	0.86	0.93	0.82	0.93	0.94
Sine of vector angle	-0.12	-0.15	0.29	-0.09	-0.05	-0.43
Upward length (mm)	-216.3	-64.8	54.2	-27.2	-22.7	-155.8
Upward straightness	-0.11	-0.13	0.27	-0.07	-0.04	-0.41
6
C 4	all 15 minutes	1899-12-31 03:00:00	1899-12-31 06:00:00	1899-12-31 09:00:00	1899-12-31 12:00:00	1899-12-31 15:00:00
Average speed (mm/s)	0.22	0.19	0.66	0.26	n/a	n/a
Sd Speed (mm/s)	0.65	0.48	1.04	0.73	0	0
Track length (mm)	198.61	34.2	118.39	46.02	n/a	n/a
Vector length (mm)	69.06	24.87	46.57	29.31	n/a	n/a
Straightness	0.35	0.73	0.39	0.64	n/a	n/a
Sine of vector angle	-0.26	0.29	0.09	-0.99	n/a	n/a
Upward length (mm)	-17.9	7.2	4	-29.1	n/a	n/a
Upward straightness	-0.09	0.21	0.03	-0.63	n/a	n/a
7
C 4	all 15 minutes	1899-12-31 03:00:00	1899-12-31 06:00:00	1899-12-31 09:00:00	1899-12-31 12:00:00	1899-12-31 15:00:00
Average speed (mm/s)	0.3	0.45	0.34	0.28	0.22	0.21
Sd Speed (mm/s)	0.39	0.43	0.46	0.34	0.3	0.31
Track length (mm)	270.82	81.31	61.75	49.83	40.05	37.89
Vector length (mm)	16.38	32.41	33.67	6.85	3.38	8.63
Straightness	0.06	0.4	0.55	0.14	0.08	0.23
Sine of vector angle	0.91	0.65	-0.15	0.55	0.95	-0.95
Upward length (mm)	14.9	21.1	-5	3.8	3.2	-8.2
Upward straightness	0.06	0.26	-0.08	0.08	0.08	-0.22
8
C 4	all 15 minutes	1899-12-31 03:00:00	1899-12-31 06:00:00	1899-12-31 09:00:00	1899-12-31 12:00:00	1899-12-31 15:00:00
Average speed (mm/s)	0.96	1.14	0.79	1.11	1.06	0.72
Sd Speed (mm/s)	1.02	1.11	0.84	1.16	0.92	0.96
Track length (mm)	866.22	204.43	141.62	200.37	190.2	129.6
Vector length (mm)	712.82	192.28	140.1	188.73	169.06	61.24
Straightness	0.82	0.94	0.99	0.94	0.89	0.47
Sine of vector angle	-0.26	-0.49	0.05	-0.27	0.04	-0.87
Upward length (mm)	-183.5	-93.7	7.4	-51.4	7.3	-53.1
Upward straightness	-0.21	-0.46	0.05	-0.26	0.04	-0.41
9
C 4	all 15 minutes	1899-12-31 03:00:00	1899-12-31 06:00:00	1899-12-31 09:00:00	1899-12-31 12:00:00	1899-12-31 15:00:00
Average speed (mm/s)	1.16	1.4	2.25	0.91	0.54	0.69
Sd Speed (mm/s)	1.04	1.08	1.15	0.69	0.5	0.59
Track length (mm)	1040.43	251.42	404.12	163.47	97.82	123.59
Vector length (mm)	899.14	238.9	386.08	127.87	77.11	96.45
Straightness	0.86	0.95	0.96	0.78	0.79	0.78
Sine of vector angle	0.08	0	0.17	-0.23	-0.27	0.58
Upward length (mm)	71.4	-1	67.1	-29.6	-21	55.9
Upward straightness	0.07	0	0.17	-0.18	-0.21	0.45
10
C 4	all 15 minutes	1899-12-31 03:00:00	1899-12-31 06:00:00	1899-12-31 09:00:00	1899-12-31 12:00:00	1899-12-31 15:00:00
Average speed (mm/s)	2.65	1.81	3.49	2.34	2.96	2.66
Sd Speed (mm/s)	1.55	1.05	1.5	1.32	1.5	1.76
Track length (mm)	2387.3	326.22	628.26	422.05	531.94	478.84
Vector length (mm)	2185.43	270.29	582.27	410.69	513.34	456.4
Straightness	0.92	0.83	0.93	0.97	0.97	0.95
Sine of vector angle	-0.99	-0.99	-1	-0.98	-1	-0.89
Upward length (mm)	-2170.1	-267.7	-581.9	-401.3	-512.9	-406.3
Upward straightness	-0.91	-0.82	-0.93	-0.95	-0.96	-0.85
11
C 4	all 15 minutes	1899-12-31 03:00:00	1899-12-31 06:00:00	1899-12-31 09:00:00	1899-12-31 12:00:00	1899-12-31 15:00:00
Average speed (mm/s)	1.43	1.12	1.5	1.72	1.44	1.37
Sd Speed (mm/s)	1.3	1.29	1.36	1.51	1.19	1.07
Track length (mm)	1289.28	201.14	270.61	310.36	259.81	247.35
Vector length (mm)	1098.92	190.95	215.74	289.92	247.41	216.06
Straightness	0.85	0.95	0.8	0.93	0.95	0.87
Sine of vector angle	0.32	-0.14	0.62	0.43	-0.04	0.58
Upward length (mm)	348.8	-26.5	134.6	125.4	-10.3	125.6
Upward straightness	0.27	-0.13	0.5	0.4	-0.04	0.51
12
C 4	all 15 minutes	1899-12-31 03:00:00	1899-12-31 06:00:00	1899-12-31 09:00:00	1899-12-31 12:00:00	1899-12-31 15:00:00
Average speed (mm/s)	2.59	2.72	2.77	2.02	3.35	2.06
Sd Speed (mm/s)	1.82	1.57	1.62	1.73	2.13	1.66
Track length (mm)	2326.95	489.75	499.32	363.53	602.74	371.6
Vector length (mm)	407.25	131.06	459.66	186.26	465.86	121.34
Straightness	0.18	0.27	0.92	0.51	0.77	0.33
Sine of vector angle	0.84	0.52	-0.98	0.81	0.97	0.98
Upward length (mm)	340.7	68.4	-451.6	151.4	453.5	119
Upward straightness	0.15	0.14	-0.9	0.42	0.75	0.32
13
C 4	all 15 minutes	1899-12-31 03:00:00	1899-12-31 06:00:00	1899-12-31 09:00:00	1899-12-31 12:00:00	1899-12-31 15:00:00
Average speed (mm/s)	1.03	0.69	1.27	1.16	1.58	0.43
Sd Speed (mm/s)	1.36	1.21	1.44	1.46	1.47	0.75
Track length (mm)	925.81	124.47	228.92	209.46	285.04	77.93
Vector length (mm)	90.73	115.01	154.98	180.17	161.41	67.32
Straightness	0.1	0.92	0.68	0.86	0.57	0.86
Sine of vector angle	0.74	0.16	0.47	0.61	-0.46	-0.93
Upward length (mm)	66.7	18.6	73.4	110.5	-73.5	-62.3
Upward straightness	0.07	0.15	0.32	0.53	-0.26	-0.8
14
C 4	all 15 minutes	1899-12-31 03:00:00	1899-12-31 06:00:00	1899-12-31 09:00:00	1899-12-31 12:00:00	1899-12-31 15:00:00
Average speed (mm/s)	1.13	1.23	1.17	1.27	0.64	1.33
Sd Speed (mm/s)	0.91	0.87	0.8	1.14	0.57	0.93
Track length (mm)	1014.87	220.57	210	229.38	115.56	239.35
Vector length (mm)	260.66	103.04	177.88	218.54	60.6	228.61
Straightness	0.26	0.47	0.85	0.95	0.52	0.96
Sine of vector angle	0.88	0.96	-0.66	0.17	0.89	0.69
Upward length (mm)	228.4	98.7	-117.9	36.3	53.9	157.4
Upward straightness	0.23	0.45	-0.56	0.16	0.47	0.66
15
C 4	all 15 minutes	1899-12-31 03:00:00	1899-12-31 06:00:00	1899-12-31 09:00:00	1899-12-31 12:00:00	1899-12-31 15:00:00
Average speed (mm/s)	2.6	2.01	2.62	3.13	3.34	1.92
Sd Speed (mm/s)	1.7	1.51	1.69	1.46	1.65	1.69
Track length (mm)	2343.41	362.56	471.37	562.62	600.41	346.45
Vector length (mm)	1913.09	334.88	411.03	489.11	533.03	316.49
Straightness	0.82	0.92	0.87	0.87	0.89	0.91
Sine of vector angle	0.64	0.98	0.86	0.22	0.41	0.66
Upward length (mm)	1219.4	328.8	353.1	109.5	218.7	209.3
Upward straightness	0.52	0.91	0.75	0.19	0.36	0.6
