# Supplementary material for: Shades of yellow: interactive effects of visual and odour cues in a pest beetle
Source: PeerJ. 2016 Jul 12;4:e2219. doi: 10.7717/peerj.2219 (PMC4950555; doi:10.7717/peerj.2219)
Supplement: Supplemental Information 5 [file peerj-04-2219-s005.zip › Colour stimuli collated/Grating 19.xls]

## Sheet: Sheet1
1								Number	Upward length total	Upward 0-3	Upward 3-6	Upward 6-9	Upward 9-12	Upward 12-15	Vector total	Vector 0-3	Vector 3-6	Vector 6-9	Vector 9-12	Vector 12-15
C 4	all 15 minutes	1899-12-31 03:00:00	1899-12-31 06:00:00	1899-12-31 09:00:00	1899-12-31 12:00:00	1899-12-31 15:00:00		1	-74.7	148.7	97.7	-170	20.2	-171.3	-0.57	0.9	0.81	-0.97	0.09	-0.72
Average speed (mm/s)	2.46	1.07	1.78	2.38	3.15	10.12		2	-696.2	115.3	-135.5	-191	-188.3	-296.7	-1	0.98	-0.89	-1	-0.97	-0.99
Sd Speed (mm/s)	3.59	1.6	1.35	2.44	1.66	12.1		3	73.1	0.2	14.3	17.9	59	-18.3	0.5	0.37	1	0.79	0.42	-0.76
Track length (mm)	1852.5	191.94	321.26	429.12	566.14	344.04		4	-630.5	-68.2	-25.8	-192.8	-145.8	-197.9	-0.98	-1	-0.85	-0.92	-0.74	-0.94
Vector length (mm)	129.92	165.74	121.36	175.96	226.5	236.8		5	-811.4	-148.6	-91.7	-232.4	-194.9	-143.8	-0.55	-0.41	-0.74	-0.87	-0.49	-0.4
Straightness	0.07	0.86	0.38	0.41	0.4	0.69		6	300.3	17.4	22.7	56	151	53.2	0.97	1	0.94	0.88	0.91	0.97
Sine of vector angle	-0.57	0.9	0.81	-0.97	0.09	-0.72		7	-65.9	0.8	-0.7	-3.9	-8.6	-53.5	-0.15	0.89	-0.18	-0.09	-0.24	-0.15
Upward length (mm)	-74.7	148.7	97.7	-170	20.2	-171.3		8	121.8	-1.1	-5.5	-12.8	71.2	70	0.6	-0.96	-0.41	-0.17	0.62	0.97
Upward straightness	-0.04	0.77	0.3	-0.4	0.04	-0.5		9	-789.1	-224.5	-137.5	-163.7	-292.8	29.4	-0.84	-0.98	-0.56	-0.9	-0.98	0.24
								10	-160.4	1.8	11.7	4.9	-147.6	-31.2	-0.4	0.17	0.17	0.06	-1	-0.16
2								11	-70.7	-224.9	-286.3	169.2	403.5	-132.2	-0.04	-0.6	-0.71	0.52	0.81	-0.26
C 4	all 15 minutes	1899-12-31 03:00:00	1899-12-31 06:00:00	1899-12-31 09:00:00	1899-12-31 12:00:00	1899-12-31 15:00:00		12	-7.6	19.3	-27	0.1	n/a	n/a	-0.15	0.44	-0.92	0.71	n/a	n/a
Average speed (mm/s)	1.3	1.1	0.99	1.26	1.28	1.85		13	485.4	3.3	149.1	67.1	10.7	255.2	1	0.8	0.99	1	0.97	0.98
Sd Speed (mm/s)	0.93	0.78	0.86	0.95	0.99	0.84		14	744.6	144.2	85.1	106.1	128.9	280.3	1	0.91	0.89	0.97	0.8	0.98
Track length (mm)	1166.22	197.46	178.93	226.91	229.84	333.08		15	830.4	13	205.4	118.9	189.5	303.6	0.83	0.33	0.96	0.45	0.73	0.94
Vector length (mm)	696.2	117.34	152.1	191	195.11	299.37
Straightness	0.6	0.59	0.85	0.84	0.85	0.9				-13.5533	-8.26667	-28.4267	4	-3.8
Sine of vector angle	-1	0.98	-0.89	-1	-0.97	-0.99										0.9	0.81	0.97	0.09	0.72
Upward length (mm)	-696.2	115.3	-135.5	-191	-188.3	-296.7										0.98	0.89	1	0.97	0.99
Upward straightness	-0.6	0.58	-0.76	-0.84	-0.82	-0.89										0.37	1	0.79	0.42	0.76
																1	0.85	0.92	0.74	0.94
3																0.41	0.74	0.87	0.49	0.4
C 4	all 15 minutes	1899-12-31 03:00:00	1899-12-31 06:00:00	1899-12-31 09:00:00	1899-12-31 12:00:00	1899-12-31 15:00:00										1	0.94	0.88	0.91	0.97
Average speed (mm/s)	0.4	0.01	0.2	0.25	1	0.56										0.89	0.18	0.09	0.24	0.15
Sd Speed (mm/s)	0.76	0.03	0.47	0.43	1.06	0.9										0.96	0.41	0.17	0.62	0.97
Track length (mm)	362.53	1.3	36.1	44.47	180.42	100.23										0.98	0.56	0.9	0.98	0.24
Vector length (mm)	147.49	0.54	14.33	22.66	140.67	24.18										0.17	0.17	0.06	1	0.16
Straightness	0.41	0.41	0.4	0.51	0.78	0.24										0.6	0.71	0.52	0.81	0.26
Sine of vector angle	0.5	0.37	1	0.79	0.42	-0.76										0.44	0.92	0.71
Upward length (mm)	73.1	0.2	14.3	17.9	59	-18.3										0.8	0.99	1	0.97	0.98
Upward straightness	0.2	0.15	0.4	0.4	0.33	-0.18										0.91	0.89	0.97	0.8	0.98
																0.33	0.96	0.45	0.73	0.94
4
C 4	all 15 minutes	1899-12-31 03:00:00	1899-12-31 06:00:00	1899-12-31 09:00:00	1899-12-31 12:00:00	1899-12-31 15:00:00										0.716	0.734667	0.686667	0.697857	0.675714
Average speed (mm/s)	1.23	0.47	0.5	1.36	2.1	1.72
Sd Speed (mm/s)	1.31	0.65	0.81	1.24	1.19	1.57										close to 90	close to 90	close to 180	close to 0
Track length (mm)	1107.17	84.21	90.13	244.63	377.94	310.26
Vector length (mm)	641.82	68.43	30.25	208.97	196.01	209.98
Straightness	0.58	0.81	0.34	0.85	0.52	0.68
Sine of vector angle	-0.98	-1	-0.85	-0.92	-0.74	-0.94
Upward length (mm)	-630.5	-68.2	-25.8	-192.8	-145.8	-197.9
Upward straightness	-0.57	-0.81	-0.29	-0.79	-0.39	-0.64
5
C 4	all 15 minutes	1899-12-31 03:00:00	1899-12-31 06:00:00	1899-12-31 09:00:00	1899-12-31 12:00:00	1899-12-31 15:00:00
Average speed (mm/s)	1.94	2.41	0.96	1.77	2.4	2.18
Sd Speed (mm/s)	1.54	1.33	1.67	1.53	1.32	1.31
Track length (mm)	1748.69	433.26	172.1	318.87	432.13	392.33
Vector length (mm)	1467.27	366.3	124.02	268.06	395.38	356.86
Straightness	0.84	0.85	0.72	0.84	0.91	0.91
Sine of vector angle	-0.55	-0.41	-0.74	-0.87	-0.49	-0.4
Upward length (mm)	-811.4	-148.6	-91.7	-232.4	-194.9	-143.8
Upward straightness	-0.46	-0.34	-0.53	-0.73	-0.45	-0.37
6
C 4	all 15 minutes	1899-12-31 03:00:00	1899-12-31 06:00:00	1899-12-31 09:00:00	1899-12-31 12:00:00	1899-12-31 15:00:00
Average speed (mm/s)	0.44	0.23	0.15	0.4	1.07	0.34
Sd Speed (mm/s)	0.9	0.73	0.51	0.75	1.28	0.74
Track length (mm)	395.09	42.29	27.77	72.34	191.96	60.73
Vector length (mm)	309.33	17.45	24.17	63.53	165.44	54.96
Straightness	0.78	0.41	0.87	0.88	0.86	0.91
Sine of vector angle	0.97	1	0.94	0.88	0.91	0.97
Upward length (mm)	300.3	17.4	22.7	56	151	53.2
Upward straightness	0.76	0.41	0.82	0.77	0.79	0.88
7
C 4	all 15 minutes	1899-12-31 03:00:00	1899-12-31 06:00:00	1899-12-31 09:00:00	1899-12-31 12:00:00	1899-12-31 15:00:00
Average speed (mm/s)	0.55	0.01	0.11	0.24	0.25	2.13
Sd Speed (mm/s)	1.32	0.05	0.36	0.79	0.68	2.1
Track length (mm)	492.91	1.4	19.86	43.77	44.99	382.89
Vector length (mm)	439.77	0.89	3.86	42.48	36.53	356.83
Straightness	0.89	0.64	0.19	0.97	0.81	0.93
Sine of vector angle	-0.15	0.89	-0.18	-0.09	-0.24	-0.15
Upward length (mm)	-65.9	0.8	-0.7	-3.9	-8.6	-53.5
Upward straightness	-0.13	0.57	-0.04	-0.09	-0.19	-0.14
8
C 4	all 15 minutes	1899-12-31 03:00:00	1899-12-31 06:00:00	1899-12-31 09:00:00	1899-12-31 12:00:00	1899-12-31 15:00:00
Average speed (mm/s)	0.54	0.02	0.08	0.54	1.09	0.95
Sd Speed (mm/s)	1.18	0.08	0.45	1.14	1.65	1.34
Track length (mm)	482.79	3.57	14.54	97.33	195.62	171.73
Vector length (mm)	203.08	1.14	13.57	77.17	115.7	72.01
Straightness	0.42	0.32	0.93	0.79	0.59	0.42
Sine of vector angle	0.6	-0.96	-0.41	-0.17	0.62	0.97
Upward length (mm)	121.8	-1.1	-5.5	-12.8	71.2	70
Upward straightness	0.25	-0.31	-0.38	-0.13	0.36	0.41
9
C 4	all 15 minutes	1899-12-31 03:00:00	1899-12-31 06:00:00	1899-12-31 09:00:00	1899-12-31 12:00:00	1899-12-31 15:00:00
Average speed (mm/s)	1.67	1.62	1.63	1.09	2.48	1.51
Sd Speed (mm/s)	1.34	1.29	1.34	1.23	1.06	1.4
Track length (mm)	1500.31	292.33	293.14	197.01	446.31	271.52
Vector length (mm)	937.56	228.11	244.44	182.2	299.61	123.84
Straightness	0.62	0.78	0.83	0.92	0.67	0.46
Sine of vector angle	-0.84	-0.98	-0.56	-0.9	-0.98	0.24
Upward length (mm)	-789.1	-224.5	-137.5	-163.7	-292.8	29.4
Upward straightness	-0.53	-0.77	-0.47	-0.83	-0.66	0.11
10
C 4	all 15 minutes	1899-12-31 03:00:00	1899-12-31 06:00:00	1899-12-31 09:00:00	1899-12-31 12:00:00	1899-12-31 15:00:00
Average speed (mm/s)	1.17	0.13	1.05	1.3	1.67	1.71
Sd Speed (mm/s)	1.28	0.45	1.25	1.31	1.16	1.32
Track length (mm)	1053.83	23.49	188.19	234.84	300.35	306.96
Vector length (mm)	396.49	10.75	69.69	88.34	147.68	192.84
Straightness	0.38	0.46	0.37	0.38	0.49	0.63
Sine of vector angle	-0.4	0.17	0.17	0.06	-1	-0.16
Upward length (mm)	-160.4	1.8	11.7	4.9	-147.6	-31.2
Upward straightness	-0.15	0.08	0.06	0.02	-0.49	-0.1
11
C 4	all 15 minutes	1899-12-31 03:00:00	1899-12-31 06:00:00	1899-12-31 09:00:00	1899-12-31 12:00:00	1899-12-31 15:00:00
Average speed (mm/s)	3.06	2.62	2.68	3.11	3.44	3.47
Sd Speed (mm/s)	1.82	1.69	1.85	1.73	2.01	1.63
Track length (mm)	2757.75	471.95	483.26	559.19	619.57	623.79
Vector length (mm)	1646.12	373.18	402.91	326.81	498.01	509.26
Straightness	0.6	0.79	0.83	0.58	0.8	0.82
Sine of vector angle	-0.04	-0.6	-0.71	0.52	0.81	-0.26
Upward length (mm)	-70.7	-224.9	-286.3	169.2	403.5	-132.2
Upward straightness	-0.03	-0.48	-0.59	0.3	0.65	-0.21
12
C 4	all 15 minutes	1899-12-31 03:00:00	1899-12-31 06:00:00	1899-12-31 09:00:00	1899-12-31 12:00:00	1899-12-31 15:00:00
Average speed (mm/s)	0.32	1.26	0.32	0	0	0
Sd Speed (mm/s)	0.63	0.74	0.51	0.02	0.01	0.01
Track length (mm)	285.48	227.36	57.32	0.6	0.1	0.1
Vector length (mm)	52.26	44.14	29.51	0.14	0.1	0.1
Straightness	0.18	0.19	0.51	0.24	1	1
Sine of vector angle	-0.15	0.44	-0.92	0.71	n/a	n/a
Upward length (mm)	-7.6	19.3	-27	0.1	n/a	n/a
Upward straightness	-0.03	0.08	-0.47	0.17	n/a	n/a
13
C 4	all 15 minutes	1899-12-31 03:00:00	1899-12-31 06:00:00	1899-12-31 09:00:00	1899-12-31 12:00:00	1899-12-31 15:00:00
Average speed (mm/s)	0.76	0.05	1.2	0.49	0.25	1.8
Sd Speed (mm/s)	1.38	0.18	1.6	1.11	0.66	1.81
Track length (mm)	683.08	9.16	216.61	87.7	45.38	324.22
Vector length (mm)	487.11	4.14	150.03	67.15	11.06	261.04
Straightness	0.71	0.45	0.69	0.77	0.24	0.81
Sine of vector angle	1	0.8	0.99	1	0.97	0.98
Upward length (mm)	485.4	3.3	149.1	67.1	10.7	255.2
Upward straightness	0.71	0.36	0.69	0.77	0.24	0.79
14
C 4	all 15 minutes	1899-12-31 03:00:00	1899-12-31 06:00:00	1899-12-31 09:00:00	1899-12-31 12:00:00	1899-12-31 15:00:00
Average speed (mm/s)	1.07	1.06	0.66	0.78	1.05	1.8
Sd Speed (mm/s)	0.93	0.95	0.76	0.52	1.01	0.91
Track length (mm)	963.41	190.28	118.17	140.54	189.53	324.87
Vector length (mm)	744.79	158.38	95.85	109.29	161.44	285.72
Straightness	0.77	0.83	0.81	0.78	0.85	0.88
Sine of vector angle	1	0.91	0.89	0.97	0.8	0.98
Upward length (mm)	744.6	144.2	85.1	106.1	128.9	280.3
Upward straightness	0.77	0.76	0.72	0.75	0.68	0.86
15
C 4	all 15 minutes	1899-12-31 03:00:00	1899-12-31 06:00:00	1899-12-31 09:00:00	1899-12-31 12:00:00	1899-12-31 15:00:00
Average speed (mm/s)	1.53	1.23	1.24	1.72	1.58	1.9
Sd Speed (mm/s)	1.69	1.4	1.31	1.89	1.82	1.85
Track length (mm)	1380.68	220.58	223.86	309.81	285.22	341.2
Vector length (mm)	996.19	39.41	214.58	262.39	260.61	323.81
Straightness	0.72	0.18	0.96	0.85	0.91	0.95
Sine of vector angle	0.83	0.33	0.96	0.45	0.73	0.94
Upward length (mm)	830.4	13	205.4	118.9	189.5	303.6
Upward straightness	0.6	0.06	0.92	0.38	0.66	0.89
16
C 4	all 15 minutes	1899-12-31 03:00:00	1899-12-31 06:00:00	1899-12-31 09:00:00	1899-12-31 12:00:00	1899-12-31 15:00:00
Average speed (mm/s)	0.05	0.25	n/a	n/a	n/a	n/a
Sd Speed (mm/s)	0.25	0.52	0	0	0	0
Track length (mm)	45.31	45.31	n/a	n/a	n/a	n/a
Vector length (mm)	43.87	43.87	n/a	n/a	n/a	n/a
Straightness	0.97	0.97	n/a	n/a	n/a	n/a
Sine of vector angle	-0.89	-0.89	n/a	n/a	n/a	n/a
Upward length (mm)	-39.1	-39.1	n/a	n/a	n/a	n/a
Upward straightness	-0.86	-0.86	n/a	n/a	n/a	n/a
17
C 4	all 15 minutes	1899-12-31 03:00:00	1899-12-31 06:00:00	1899-12-31 09:00:00	1899-12-31 12:00:00	1899-12-31 15:00:00
Average speed (mm/s)	0.74	1.35	0.3	0.37	0.82	0.89
Sd Speed (mm/s)	0.98	1.43	0.61	0.44	0.75	0.96
Track length (mm)	670.03	242.59	53.12	65.79	147.91	160.61
Vector length (mm)	500.59	193.88	49.37	44.03	146.25	100.28
Straightness	0.75	0.8	0.93	0.67	0.99	0.62
Sine of vector angle	-0.03	0.26	-0.05	-0.82	0.06	-0.38
Upward length (mm)	-17	51.2	-2.6	-36.1	8.5	-38
Upward straightness	-0.03	0.21	-0.05	-0.55	0.06	-0.24
18
C 4	all 15 minutes	1899-12-31 03:00:00	1899-12-31 06:00:00	1899-12-31 09:00:00	1899-12-31 12:00:00	1899-12-31 15:00:00
Average speed (mm/s)	0.63	1.43	0.55	0.2	0.16	0.81
Sd Speed (mm/s)	0.91	1.15	0.81	0.36	0.42	0.9
Track length (mm)	567.05	256.9	99.85	35.57	28.58	146.14
Vector length (mm)	467.67	242.14	92.81	34.33	20.25	140.77
Straightness	0.82	0.94	0.93	0.97	0.71	0.96
Sine of vector angle	-0.64	-0.36	-0.26	-0.99	-0.99	-0.95
Upward length (mm)	-300.8	-88.2	-24.2	-34.1	-20	-134.3
Upward straightness	-0.53	-0.34	-0.24	-0.96	-0.7	-0.92
19
C 4	all 15 minutes	1899-12-31 03:00:00	1899-12-31 06:00:00	1899-12-31 09:00:00	1899-12-31 12:00:00	1899-12-31 15:00:00
Average speed (mm/s)	0.17	0.46	0.21	0.09	0.05	0.05
Sd Speed (mm/s)	0.38	0.67	0.31	0.17	0.12	0.12
Track length (mm)	155.44	82.96	37.34	16.1	9.53	9.52
Vector length (mm)	121.09	76.24	30.53	13.41	7.51	5.39
Straightness	0.78	0.92	0.82	0.83	0.79	0.57
Sine of vector angle	-0.63	-0.47	-0.85	-0.65	-0.67	-0.19
Upward length (mm)	-76.7	-36	-26	-8.7	-5	-1
Upward straightness	-0.49	-0.43	-0.7	-0.54	-0.52	-0.11
