# Supplementary material for: Shades of yellow: interactive effects of visual and odour cues in a pest beetle
Source: PeerJ. 2016 Jul 12;4:e2219. doi: 10.7717/peerj.2219 (PMC4950555; doi:10.7717/peerj.2219)
Supplement: Supplemental Information 5 [file peerj-04-2219-s005.zip › Colour stimuli collated/Orange 15.xls]

## Sheet: Sheet1
1								Number	Upward length total	Upward 0-3	Upward 3-6	Upward 6-9	Upward 9-12	Upward 12-15	Vector total	Vector 0-3	Vector 3-6	Vector 6-9	Vector 9-12	Vector 12-15
C 4	all 15 minutes	1899-12-31 03:00:00	1899-12-31 06:00:00	1899-12-31 09:00:00	1899-12-31 12:00:00	1899-12-31 15:00:00		1	3633.2	128	67.6	541.2	366.2	2530.2	0.98	0.38	0.32	0.95	0.97	0.86
Average speed (mm/s)	5.63	2.66	1.22	3.74	2.5	22.93		2	-438.7	-59.1	-12.9	-199.2	-113.8	-53.7	-0.51	-0.34	-0.27	-0.6	-0.87	-0.26
Sd Speed (mm/s)	10.81	2.68	1.49	2.22	1.71	19.75		3	327.9	43.9	72.7	102.2	169.5	-60.4	0.67	0.32	0.33	0.72	0.99	-0.78
Track length (mm)	4777.84	478.76	218.75	672.93	449.96	2957.44		4	671.7	280.4	72.2	319.3	-0.2	n/a	0.47	0.52	0.55	0.47	0	n/a
Vector length (mm)	3707.85	338.25	208.37	568.79	379.35	2953.98		5	7.8	17.6	30.7	-6.9	-16.6	-17	0.02	0.12	0.22	-0.13	-0.47	-0.97
Straightness	0.78	0.71	0.95	0.85	0.84	1		6	283.9	-33.3	-29.1	79.3	117.9	149.1	0.23	-0.1	-0.08	0.2	0.52	0.99
Sine of vector angle	0.98	0.38	0.32	0.95	0.97	0.86		7	874.7	292.2	133.8	160.2	328.4	-39.9	0.96	0.77	0.98	0.97	0.91	-0.15
Upward length (mm)	3633.2	128	67.6	541.2	366.2	2530.2		8	-359.6	-246	-123.4	-86.9	152	-55.3	-0.36	-0.54	-0.56	-0.3	0.81	-0.99
Upward straightness	0.76	0.27	0.31	0.8	0.81	0.86		9	585.6	11.4	118.5	226.3	186.5	42.9	0.41	0.04	0.32	0.64	0.74	0.2
								10	-26.9	-71.4	23.2	-43.5	29.7	35.1	-0.07	-0.71	0.16	-0.52	0.43	0.53
2								11	458.3	40.1	98.9	29.4	186.3	103.6	0.53	0.14	0.62	0.22	0.67	0.99
C 4	all 15 minutes	1899-12-31 03:00:00	1899-12-31 06:00:00	1899-12-31 09:00:00	1899-12-31 12:00:00	1899-12-31 15:00:00		12	-1260.2	-307.3	-382.1	-205.8	-271.2	-93.8	-0.76	-0.94	-0.95	-0.53	-0.64	-0.44
Average speed (mm/s)	1.11	1.05	0.28	2.06	0.91	1.26		13	-613.2	105.3	-110.9	-314.8	-51.4	-241.4	-0.33	0.43	-0.31	-0.6	-0.13	-0.52
Sd Speed (mm/s)	1.39	1.28	0.46	1.67	1.12	1.47		14	282.7	8.4	119.6	-2.4	91.8	65.3	0.76	0.6	0.82	-0.15	0.69	0.88
Track length (mm)	1000.1	189.86	51.11	369.97	163.24	225.92		15	-82.1	-81.4	70	-9.3	-24.3	-37.1	-0.09	-0.96	0.28	-0.07	-0.1	-0.15
Vector length (mm)	858.46	175.36	47.29	329.29	131.15	206.99
Straightness	0.86	0.92	0.93	0.89	0.8	0.92
Sine of vector angle	-0.51	-0.34	-0.27	-0.6	-0.87	-0.26			CON	CON	CON	CON	CON	CON	78.5217	22.3337	18.6629	71.8051	75.9301	59.3166
Upward length (mm)	-438.7	-59.1	-12.9	-199.2	-113.8	-53.7			inc	inc	inc	inc	inc	inc	-30.6638	-19.8769	-15.6643	-36.8699	-60.4586	-15.0701
Upward straightness	-0.44	-0.31	-0.25	-0.54	-0.7	-0.24			CON	CON	CON	CON	CON	inc	42.0671	18.6629	19.2688	46.0545	81.8904	-51.2606
									CON	CON	CON	CON	inc	CON	28.0343	31.3323	33.367	28.0343	0
3									CON	CON	CON	inc	inc	inc	1.14599	6.8921	12.709	-7.46959	-28.0343	-75.9301
C 4	all 15 minutes	1899-12-31 03:00:00	1899-12-31 06:00:00	1899-12-31 09:00:00	1899-12-31 12:00:00	1899-12-31 15:00:00			CON	inc	inc	CON	CON	CON	13.2971	-5.73917	-4.58857	11.537	31.3323	81.8904
Average speed (mm/s)	1.46	1.08	1.37	1.3	2.05	1.5			CON	CON	CON	CON	CON	inc	73.7398	50.3539	78.5217	75.9301	65.5054	-8.62693
Sd Speed (mm/s)	1.44	1.26	1.49	1.27	1.6	1.37			inc	inc	inc	inc	CON	inc	-21.1002	-32.6836	-34.0558	-17.4576	54.0959	-81.8904
Track length (mm)	1315.99	194.98	247.38	233.78	369.9	269.95			CON	CON	CON	CON	CON	CON	24.2048	2.29244	18.6629	39.7918	47.7314	11.537
Vector length (mm)	491.03	137.02	217.04	142.29	170.61	77.4			inc	inc	CON	inc	CON	CON	-4.01399	-45.2349	9.2069	-31.3323	25.4676	32.0055
Straightness	0.37	0.7	0.88	0.61	0.46	0.29			CON	CON	CON	CON	CON	CON	32.0055	8.04785	38.3161	12.709	42.0671	81.8904
Sine of vector angle	0.67	0.32	0.33	0.72	0.99	-0.78			inc	inc	inc	inc	inc	inc	-49.4642	-70.0516	-71.8051	-32.0055	-39.7918	-26.1039
Upward length (mm)	327.9	43.9	72.7	102.2	169.5	-60.4			inc	CON	inc	inc	inc	inc	-19.2688	25.4676	-18.0592	-36.8699	-7.46959	-31.3323
Upward straightness	0.25	0.23	0.29	0.44	0.46	-0.22			CON	CON	CON	inc	CON	CON	49.4642	36.8699	55.0848	-8.62693	43.6301	61.6424
									inc	inc	CON	inc	inc	inc	-5.16361	-73.7398	16.2602	-4.01399	-5.73917	-8.62693
4
C 4	all 15 minutes	1899-12-31 03:00:00	1899-12-31 06:00:00	1899-12-31 09:00:00	1899-12-31 12:00:00	1899-12-31 15:00:00			CON	CON	CON	CON	CON	CON	78.5217	22.3337	18.6629	71.8051	75.9301	59.3166
Average speed (mm/s)	1.79	3.25	1.14	3.99	0.51	0.07			CON	CON	CON	CON	CON	CON	149.336	160.123	164.336	143.13	119.541	164.93
Sd Speed (mm/s)	2.41	2.65	1.67	2.27	1.42	0.27			CON	CON	CON	CON	CON	CON	42.0671	18.6629	19.2688	46.0545	81.8904	128.739
Track length (mm)	1613.59	585.59	204.5	718.12	92.11	13.28			CON	CON	CON	CON	CON	CON	28.0343	31.3323	33.367	28.0343	180	0
Vector length (mm)	1415.52	541.37	130.49	675.97	86.5	8.1			CON	CON	CON	CON	CON	CON	1.14599	6.8921	12.709	172.53	151.966	104.07
Straightness	0.88	0.92	0.64	0.94	0.94	0.61			CON	CON	CON	CON	CON	CON	13.2971	174.261	175.411	11.537	31.3323	81.8904
Sine of vector angle	0.47	0.52	0.55	0.47	0	n/a			CON	CON	CON	CON	CON	CON	73.7398	50.3539	78.5217	75.9301	65.5054	171.373
Upward length (mm)	671.7	280.4	72.2	319.3	-0.2	n/a			CON	CON	CON	CON	CON	CON	158.9	147.316	145.944	162.542	54.0959	98.1096
Upward straightness	0.42	0.48	0.35	0.44	0	n/a			CON	CON	CON	CON	CON	CON	24.2048	2.29244	18.6629	39.7918	47.7314	11.537
									CON	CON	CON	CON	CON	CON	175.986	134.765	9.2069	148.668	25.4676	32.0055
5									CON	CON	CON	CON	CON	CON	32.0055	8.04785	38.3161	12.709	42.0671	81.8904
C 4	all 15 minutes	1899-12-31 03:00:00	1899-12-31 06:00:00	1899-12-31 09:00:00	1899-12-31 12:00:00	1899-12-31 15:00:00			CON	CON	CON	CON	CON	CON	130.536	109.948	108.195	147.995	140.208	153.896
Average speed (mm/s)	0.54	0.89	0.92	0.37	0.34	0.16			CON	CON	CON	CON	CON	CON	160.731	25.4676	161.941	143.13	172.53	148.668
Sd Speed (mm/s)	0.98	1.26	1.2	0.88	0.64	0.36			CON	CON	CON	CON	CON	CON	49.4642	36.8699	55.0848	171.373	43.6301	61.6424
Track length (mm)	482.85	159.55	166.09	66.8	61.75	28.65			CON	CON	CON	CON	CON	CON	174.836	106.26	16.2602	175.986	174.261	171.373
Vector length (mm)	374.68	150.33	139.32	54.54	35.16	17.54
Straightness	0.78	0.94	0.84	0.82	0.57	0.61
Sine of vector angle	0.02	0.12	0.22	-0.13	-0.47	-0.97
Upward length (mm)	7.8	17.6	30.7	-6.9	-16.6	-17
Upward straightness	0.02	0.11	0.18	-0.1	-0.27	-0.59
6
C 4	all 15 minutes	1899-12-31 03:00:00	1899-12-31 06:00:00	1899-12-31 09:00:00	1899-12-31 12:00:00	1899-12-31 15:00:00
Average speed (mm/s)	2	2.01	2.27	2.52	1.71	1.48
Sd Speed (mm/s)	1.51	1.35	1.56	1.37	1.61	1.43
Track length (mm)	1798.4	361.12	409.41	453.96	307.67	266.25
Vector length (mm)	1252.3	326.4	344.03	387.6	224.97	150.28
Straightness	0.7	0.9	0.84	0.85	0.73	0.56
Sine of vector angle	0.23	-0.1	-0.08	0.2	0.52	0.99
Upward length (mm)	283.9	-33.3	-29.1	79.3	117.9	149.1
Upward straightness	0.16	-0.09	-0.07	0.17	0.38	0.56
7
C 4	all 15 minutes	1899-12-31 03:00:00	1899-12-31 06:00:00	1899-12-31 09:00:00	1899-12-31 12:00:00	1899-12-31 15:00:00
Average speed (mm/s)	2.26	2.96	1.99	1.96	2.58	1.78
Sd Speed (mm/s)	1.15	1.23	1.01	0.82	1.08	1.11
Track length (mm)	2030.25	532.81	358.76	353.51	464.26	320.91
Vector length (mm)	907.11	378.64	136.32	165.41	361.7	265.22
Straightness	0.45	0.71	0.38	0.47	0.78	0.83
Sine of vector angle	0.96	0.77	0.98	0.97	0.91	-0.15
Upward length (mm)	874.7	292.2	133.8	160.2	328.4	-39.9
Upward straightness	0.43	0.55	0.37	0.45	0.71	-0.12
8
C 4	all 15 minutes	1899-12-31 03:00:00	1899-12-31 06:00:00	1899-12-31 09:00:00	1899-12-31 12:00:00	1899-12-31 15:00:00
Average speed (mm/s)	1.58	2.63	1.33	1.88	1.18	0.86
Sd Speed (mm/s)	1.28	1.43	1.11	1.16	0.98	0.86
Track length (mm)	1419.93	474.15	239.81	338.29	212.44	155.24
Vector length (mm)	1005.88	455.96	219.23	285.45	187.74	55.85
Straightness	0.71	0.96	0.91	0.84	0.88	0.36
Sine of vector angle	-0.36	-0.54	-0.56	-0.3	0.81	-0.99
Upward length (mm)	-359.6	-246	-123.4	-86.9	152	-55.3
Upward straightness	-0.25	-0.52	-0.51	-0.26	0.72	-0.36
9
C 4	all 15 minutes	1899-12-31 03:00:00	1899-12-31 06:00:00	1899-12-31 09:00:00	1899-12-31 12:00:00	1899-12-31 15:00:00
Average speed (mm/s)	1.86	1.85	2.24	2.33	1.59	1.29
Sd Speed (mm/s)	1.49	1.82	1.53	1.67	1.2	0.78
Track length (mm)	1673.89	332.33	403.8	418.67	286.2	232.88
Vector length (mm)	1424.8	302.12	365.92	354.98	251.55	212.87
Straightness	0.85	0.91	0.91	0.85	0.88	0.91
Sine of vector angle	0.41	0.04	0.32	0.64	0.74	0.2
Upward length (mm)	585.6	11.4	118.5	226.3	186.5	42.9
Upward straightness	0.35	0.03	0.29	0.54	0.65	0.18
10
C 4	all 15 minutes	1899-12-31 03:00:00	1899-12-31 06:00:00	1899-12-31 09:00:00	1899-12-31 12:00:00	1899-12-31 15:00:00
Average speed (mm/s)	0.69	0.65	0.98	0.55	0.47	0.79
Sd Speed (mm/s)	0.83	0.87	1	0.65	0.74	0.74
Track length (mm)	618.13	116.46	176.31	99	84.53	141.81
Vector length (mm)	406.89	101.12	145.56	82.93	69.83	66.86
Straightness	0.66	0.87	0.83	0.84	0.83	0.47
Sine of vector angle	-0.07	-0.71	0.16	-0.52	0.43	0.53
Upward length (mm)	-26.9	-71.4	23.2	-43.5	29.7	35.1
Upward straightness	-0.04	-0.61	0.13	-0.44	0.35	0.25
11
C 4	all 15 minutes	1899-12-31 03:00:00	1899-12-31 06:00:00	1899-12-31 09:00:00	1899-12-31 12:00:00	1899-12-31 15:00:00
Average speed (mm/s)	1.24	1.67	1.02	0.82	1.65	1.06
Sd Speed (mm/s)	1.6	1.55	1.46	1.4	1.85	1.54
Track length (mm)	1119.34	300.51	183.29	146.88	297.12	191.54
Vector length (mm)	869.4	287.51	160.34	136.41	277.82	104.23
Straightness	0.78	0.96	0.87	0.93	0.94	0.54
Sine of vector angle	0.53	0.14	0.62	0.22	0.67	0.99
Upward length (mm)	458.3	40.1	98.9	29.4	186.3	103.6
Upward straightness	0.41	0.13	0.54	0.2	0.63	0.54
12
C 4	all 15 minutes	1899-12-31 03:00:00	1899-12-31 06:00:00	1899-12-31 09:00:00	1899-12-31 12:00:00	1899-12-31 15:00:00
Average speed (mm/s)	2.38	1.94	2.39	2.54	2.53	2.5
Sd Speed (mm/s)	1.67	1.36	1.51	1.66	1.85	1.87
Track length (mm)	2141.03	348.65	429.36	457.42	455.86	449.72
Vector length (mm)	1653.76	326.5	400.56	385.95	421.6	212.88
Straightness	0.77	0.94	0.93	0.84	0.92	0.47
Sine of vector angle	-0.76	-0.94	-0.95	-0.53	-0.64	-0.44
Upward length (mm)	-1260.2	-307.3	-382.1	-205.8	-271.2	-93.8
Upward straightness	-0.59	-0.88	-0.89	-0.45	-0.59	-0.21
13
C 4	all 15 minutes	1899-12-31 03:00:00	1899-12-31 06:00:00	1899-12-31 09:00:00	1899-12-31 12:00:00	1899-12-31 15:00:00
Average speed (mm/s)	2.49	1.7	2.18	3.16	2.61	2.82
Sd Speed (mm/s)	1.51	1.33	1.61	1.3	1.48	1.37
Track length (mm)	2243.27	305.26	392.34	568.02	469.42	508.23
Vector length (mm)	1875.95	243.81	354.11	520.57	405.77	466.86
Straightness	0.84	0.8	0.9	0.92	0.86	0.92
Sine of vector angle	-0.33	0.43	-0.31	-0.6	-0.13	-0.52
Upward length (mm)	-613.2	105.3	-110.9	-314.8	-51.4	-241.4
Upward straightness	-0.27	0.34	-0.28	-0.55	-0.11	-0.47
14
C 4	all 15 minutes	1899-12-31 03:00:00	1899-12-31 06:00:00	1899-12-31 09:00:00	1899-12-31 12:00:00	1899-12-31 15:00:00
Average speed (mm/s)	0.63	0.09	0.86	0.88	0.86	0.44
Sd Speed (mm/s)	0.89	0.19	1.05	1.01	0.88	0.72
Track length (mm)	564.33	16.43	155.16	158.55	155.31	78.87
Vector length (mm)	371.61	14	145.92	16.48	132.47	73.9
Straightness	0.66	0.85	0.94	0.1	0.85	0.94
Sine of vector angle	0.76	0.6	0.82	-0.15	0.69	0.88
Upward length (mm)	282.7	8.4	119.6	-2.4	91.8	65.3
Upward straightness	0.5	0.51	0.77	-0.02	0.59	0.83
15
C 4	all 15 minutes	1899-12-31 03:00:00	1899-12-31 06:00:00	1899-12-31 09:00:00	1899-12-31 12:00:00	1899-12-31 15:00:00
Average speed (mm/s)	1.26	0.81	1.59	0.82	1.52	1.55
Sd Speed (mm/s)	1.48	0.99	1.84	1.24	1.54	1.46
Track length (mm)	1131.23	145.3	285.88	147.36	273.51	279.18
Vector length (mm)	903.54	84.4	253.27	133.72	251.28	253.33
Straightness	0.8	0.58	0.89	0.91	0.92	0.91
Sine of vector angle	-0.09	-0.96	0.28	-0.07	-0.1	-0.15
Upward length (mm)	-82.1	-81.4	70	-9.3	-24.3	-37.1
Upward straightness	-0.07	-0.56	0.24	-0.06	-0.09	-0.13
