# Supplementary material for: Shades of yellow: interactive effects of visual and odour cues in a pest beetle
Source: PeerJ. 2016 Jul 12;4:e2219. doi: 10.7717/peerj.2219 (PMC4950555; doi:10.7717/peerj.2219)
Supplement: Supplemental Information 5 [file peerj-04-2219-s005.zip › Colour stimuli collated/Sand 15.xls]

## Sheet: Sheet1
1								Number	Upward length total	Upward 0-3	Upward 3-6	Upward 6-9	Upward 9-12	Upward 12-15	Vector total	Vector 0-3	Vector 3-6	Vector 6-9	Vector 9-12	Vector 12-15
C 4	all 15 minutes	1899-12-31 03:00:00	1899-12-31 06:00:00	1899-12-31 09:00:00	1899-12-31 12:00:00	1899-12-31 15:00:00		1	798.2	281.1	27.4	33.6	321.9	134.2	0.55	0.9	0.12	0.26	0.66	0.35
Average speed (mm/s)	2	2.08	1.51	0.79	3.09	2.53		2	-672.6	44	84.3	-156.2	-331.1	-313.6	-0.73	0.77	0.44	-0.51	-0.76	-0.99
Sd Speed (mm/s)	1.74	1.57	1.49	1.05	1.54	1.96		3	-249.9	8.6	26.6	-153.5	-122.6	-9	-0.34	0.17	0.24	-0.48	-0.45	-0.96
Track length (mm)	1802.51	375.28	272.03	141.88	557.05	456.26		4	-304.5	-27	-202.9	-164.2	-87.5	177.1	-0.36	-0.11	-0.85	-0.52	-0.29	0.8
Vector length (mm)	1458.42	313.37	235.9	127.31	487.34	383.36		5	167.9	68.1	99.8	n/a	n/a	n/a	0.42	0.29	0.59	n/a	n/a	n/a
Straightness	0.81	0.84	0.87	0.9	0.87	0.84		6	141	18.8	19.4	123	131.3	-151.5	1	0.88	0.24	0.63	0.77	-0.94
Sine of vector angle	0.55	0.9	0.12	0.26	0.66	0.35		7	726.4	406.1	362.1	150.4	-174	-18.2	0.51	0.77	0.59	0.65	-0.66	-0.71
Upward length (mm)	798.2	281.1	27.4	33.6	321.9	134.2		8	2654.6	559	248.8	547.4	646.6	652.8	0.98	0.98	0.8	0.99	1	0.98
Upward straightness	0.44	0.75	0.1	0.24	0.58	0.29		9	373.3	213.4	231.5	-105.1	-163.3	196.8	0.48	0.83	0.73	-0.37	-0.94	1
								10	-562	150.3	-153.8	-336.4	-266	43.9	-0.5	0.39	-0.34	-0.87	-0.91	0.17
2								11	-27.5	0.8	-67.7	-223.1	111.9	150.6	-0.16	0.21	-0.52	-0.84	1	0.59
C 4	all 15 minutes	1899-12-31 03:00:00	1899-12-31 06:00:00	1899-12-31 09:00:00	1899-12-31 12:00:00	1899-12-31 15:00:00		12	-1024.7	-321.4	-298.6	-175.8	-92.2	-136.7	-0.99	-0.93	-0.99	-0.91	-0.98	-0.61
Average speed (mm/s)	1.63	0.35	1.16	1.78	2.63	2.23		13	-208.2	-132.3	117.8	-145.5	111.5	-159.7	-0.47	-0.98	0.87	-0.43	0.92	-1
Sd Speed (mm/s)	1.88	0.92	1.58	2.25	1.62	1.86		14	35.7	33.1	6.7	20.2	-23.8	-0.5	0.77	0.6	0.8	0.94	-0.67	-0.98
Track length (mm)	1468.14	62.83	209	320.86	473.17	402.29		15	233.2	312.3	13.5	121.5	-26.8	-187.3	0.45	0.67	0.13	0.87	-0.17	-0.87
Vector length (mm)	925.68	56.85	191.91	307.18	438.44	317.93
Straightness	0.63	0.9	0.92	0.96	0.93	0.79
Sine of vector angle	-0.73	0.77	0.44	-0.51	-0.76	-0.99			CON	CON	CON	CON	CON	CON	33.367	64.1581	6.8921	15.0701	41.2999	20.4873
Upward length (mm)	-672.6	44	84.3	-156.2	-331.1	-313.6			inc	CON	CON	inc	inc	inc	-46.8864	50.3539	26.1039	-30.6638	-49.4642	-81.8904
Upward straightness	-0.46	0.7	0.4	-0.49	-0.7	-0.78			inc	CON	CON	inc	inc	inc	-19.8769	9.78782	13.8865	-28.6854	-26.7437	-73.7398
									inc	inc	inc	inc	inc	CON	-21.1002	-6.31532	-58.2117	-31.3323	-16.858
3									CON	CON	CON	#VALUE!	#VALUE!	#VALUE!	24.8346	16.858	36.157	#VALUE!	#VALUE!	#VALUE!
C 4	all 15 minutes	1899-12-31 03:00:00	1899-12-31 06:00:00	1899-12-31 09:00:00	1899-12-31 12:00:00	1899-12-31 15:00:00			inc	CON	CON	CON	CON	inc	90	61.6424	13.8865	39.0501	50.3539	-70.0516
Average speed (mm/s)	1.09	0.56	1	2.07	1.72	0.12			CON	CON	CON	CON	inc	inc	30.6638	50.3539	36.157	40.5416	-41.2999	-45.2349
Sd Speed (mm/s)	1.58	0.89	1.45	1.94	1.79	0.35			CON	CON	CON	CON	inc	CON	78.5217	78.5217	53.1301	81.8904	90	78.5217
Track length (mm)	983.12	100.33	180.18	371.82	309.54	21.25			CON	CON	CON	inc	inc	inc	28.6854	56.0987	46.8864	-21.7156	-70.0516	90
Vector length (mm)	728.78	51.72	112.68	321.25	273.61	9.4			inc	CON	inc	inc	inc	CON	-30	22.9545	-19.8769	-60.4586	-65.5054	9.78782
Straightness	0.74	0.52	0.63	0.86	0.88	0.44			inc	CON	inc	inc	inc	CON	-9.2069	12.1224	-31.3323	-57.1401	90	36.157
Sine of vector angle	-0.34	0.17	0.24	-0.48	-0.45	-0.96			inc	inc	inc	inc	inc	inc	-81.8904	-68.4348	-81.8904	-65.5054	-78.5217	-37.5895
Upward length (mm)	-249.9	8.6	26.6	-153.5	-122.6	-9			inc	inc	CON	inc	CON	inc	-28.0343	-78.5217	60.4586	-25.4676	66.9261	-90
Upward straightness	-0.25	0.09	0.15	-0.41	-0.4	-0.42			CON	CON	CON	CON	inc	inc	50.3539	36.8699	53.1301	70.0516	-42.0671	-78.5217
									CON	CON	CON	CON	inc	inc	26.7437	42.0671	7.46959	60.4586	-9.78782	-60.4586
4
C 4	all 15 minutes	1899-12-31 03:00:00	1899-12-31 06:00:00	1899-12-31 09:00:00	1899-12-31 12:00:00	1899-12-31 15:00:00			CON	CON	CON	CON	CON	CON	33.367	64.1581	6.8921	15.0701	41.2999	20.4873
Average speed (mm/s)	1.78	1.59	1.49	2.25	1.99	1.56			CON	CON	CON	CON	CON	CON	133.114	50.3539	26.1039	149.336	130.536	98.1096
Sd Speed (mm/s)	1.36	1.33	1.17	1.33	1.39	1.4			CON	CON	CON	CON	CON	CON	160.123	9.78782	13.8865	151.315	153.256	106.26
Track length (mm)	1597.6	286.25	267.83	405.39	357.44	280.7			CON	CON	CON	CON	CON	CON	158.9	173.685	121.788	148.668	163.142	0
Vector length (mm)	855.24	248.77	239.26	314.81	301	220.58			CON	CON	CON	#VALUE!	#VALUE!	#VALUE!	24.8346	16.858	36.157	#VALUE!	#VALUE!	#VALUE!
Straightness	0.54	0.87	0.89	0.78	0.84	0.79			inc	CON	CON	CON	CON	CON	90	61.6424	13.8865	39.0501	50.3539	109.948
Sine of vector angle	-0.36	-0.11	-0.85	-0.52	-0.29	0.8			CON	CON	CON	CON	CON	CON	30.6638	50.3539	36.157	40.5416	138.7	134.765
Upward length (mm)	-304.5	-27	-202.9	-164.2	-87.5	177.1			CON	CON	CON	CON	inc	CON	78.5217	78.5217	53.1301	81.8904	90	78.5217
Upward straightness	-0.19	-0.09	-0.76	-0.41	-0.24	0.63			CON	CON	CON	CON	CON	inc	28.6854	56.0987	46.8864	158.284	109.948	90
									CON	CON	CON	CON	CON	CON	150	22.9545	160.123	119.541	114.495	9.78782
5									CON	CON	CON	CON	inc	CON	170.793	12.1224	148.668	122.86	90	36.157
C 4	all 15 minutes	1899-12-31 03:00:00	1899-12-31 06:00:00	1899-12-31 09:00:00	1899-12-31 12:00:00	1899-12-31 15:00:00			CON	CON	CON	CON	CON	CON	98.1096	111.565	98.1096	114.495	101.478	142.41
Average speed (mm/s)	0.5	1.4	1.09	n/a	n/a	n/a			CON	CON	CON	CON	CON	inc	151.966	101.478	60.4586	154.532	66.9261	270
Sd Speed (mm/s)	1.19	1.62	1.62	0	0	0			CON	CON	CON	CON	CON	CON	50.3539	36.8699	53.1301	70.0516	137.933	101.478
Track length (mm)	447.9	251.36	196.55	n/a	n/a	n/a			CON	CON	CON	CON	CON	CON	26.7437	42.0671	7.46959	60.4586	170.212	119.541
Vector length (mm)	396.59	234.12	168.13	n/a	n/a	n/a
Straightness	0.89	0.93	0.86	n/a	n/a	n/a
Sine of vector angle	0.42	0.29	0.59	n/a	n/a	n/a
Upward length (mm)	167.9	68.1	99.8	n/a	n/a	n/a
Upward straightness	0.37	0.27	0.51	n/a	n/a	n/a
6
C 4	all 15 minutes	1899-12-31 03:00:00	1899-12-31 06:00:00	1899-12-31 09:00:00	1899-12-31 12:00:00	1899-12-31 15:00:00
Average speed (mm/s)	1.31	0.2	0.97	1.84	2.31	1.22
Sd Speed (mm/s)	1.59	0.51	1.02	1.75	1.8	1.58
Track length (mm)	1176.66	35.52	174.76	330.99	416.13	219.26
Vector length (mm)	141.27	21.48	79.99	196.08	170.84	160.6
Straightness	0.12	0.6	0.46	0.59	0.41	0.73
Sine of vector angle	1	0.88	0.24	0.63	0.77	-0.94
Upward length (mm)	141	18.8	19.4	123	131.3	-151.5
Upward straightness	0.12	0.53	0.11	0.37	0.32	-0.69
7
C 4	all 15 minutes	1899-12-31 03:00:00	1899-12-31 06:00:00	1899-12-31 09:00:00	1899-12-31 12:00:00	1899-12-31 15:00:00
Average speed (mm/s)	2.43	3.26	4.03	3.09	1.65	0.15
Sd Speed (mm/s)	2.51	2.48	2.29	2.11	2.41	0.75
Track length (mm)	2190.4	586.58	724.82	556.25	296.23	26.53
Vector length (mm)	1421	530.8	609.52	229.76	262.99	25.81
Straightness	0.65	0.9	0.84	0.41	0.89	0.97
Sine of vector angle	0.51	0.77	0.59	0.65	-0.66	-0.71
Upward length (mm)	726.4	406.1	362.1	150.4	-174	-18.2
Upward straightness	0.33	0.69	0.5	0.27	-0.59	-0.69
8
C 4	all 15 minutes	1899-12-31 03:00:00	1899-12-31 06:00:00	1899-12-31 09:00:00	1899-12-31 12:00:00	1899-12-31 15:00:00
Average speed (mm/s)	3.22	3.41	1.85	3.26	3.69	3.87
Sd Speed (mm/s)	2.26	2.14	1.95	1.97	2.35	2.28
Track length (mm)	2895.36	613.16	333.6	587.38	664.37	696.85
Vector length (mm)	2710.25	569.47	310.94	553.85	646.93	668.99
Straightness	0.94	0.93	0.93	0.94	0.97	0.96
Sine of vector angle	0.98	0.98	0.8	0.99	1	0.98
Upward length (mm)	2654.6	559	248.8	547.4	646.6	652.8
Upward straightness	0.92	0.91	0.75	0.93	0.97	0.94
9
C 4	all 15 minutes	1899-12-31 03:00:00	1899-12-31 06:00:00	1899-12-31 09:00:00	1899-12-31 12:00:00	1899-12-31 15:00:00
Average speed (mm/s)	1.78	1.71	2.06	2.05	1.26	1.82
Sd Speed (mm/s)	1.49	1.29	1.48	1.35	1.64	1.54
Track length (mm)	1603.55	308.28	370.64	369.58	226.95	328.08
Vector length (mm)	781.61	258.51	316.76	282.94	174.11	196.81
Straightness	0.49	0.84	0.85	0.77	0.77	0.6
Sine of vector angle	0.48	0.83	0.73	-0.37	-0.94	1
Upward length (mm)	373.3	213.4	231.5	-105.1	-163.3	196.8
Upward straightness	0.23	0.69	0.62	-0.28	-0.72	0.6
10
C 4	all 15 minutes	1899-12-31 03:00:00	1899-12-31 06:00:00	1899-12-31 09:00:00	1899-12-31 12:00:00	1899-12-31 15:00:00
Average speed (mm/s)	2.77	3.12	3.01	3.05	3.19	1.46
Sd Speed (mm/s)	1.93	1.8	1.48	1.71	1.96	2.08
Track length (mm)	2489.15	561.09	542.59	549.7	573.56	262.2
Vector length (mm)	1115.43	385.05	448.97	385.17	293.02	255.7
Straightness	0.45	0.69	0.83	0.7	0.51	0.98
Sine of vector angle	-0.5	0.39	-0.34	-0.87	-0.91	0.17
Upward length (mm)	-562	150.3	-153.8	-336.4	-266	43.9
Upward straightness	-0.23	0.27	-0.28	-0.61	-0.46	0.17
11
C 4	all 15 minutes	1899-12-31 03:00:00	1899-12-31 06:00:00	1899-12-31 09:00:00	1899-12-31 12:00:00	1899-12-31 15:00:00
Average speed (mm/s)	1.27	0.03	1.03	1.87	1.35	2.1
Sd Speed (mm/s)	1.31	0.22	1.14	1.29	1.32	1.11
Track length (mm)	1147.15	4.63	185.46	336.18	243.31	377.57
Vector length (mm)	169.45	3.79	129.25	267.12	111.95	253.81
Straightness	0.15	0.82	0.7	0.79	0.46	0.67
Sine of vector angle	-0.16	0.21	-0.52	-0.84	1	0.59
Upward length (mm)	-27.5	0.8	-67.7	-223.1	111.9	150.6
Upward straightness	-0.02	0.17	-0.37	-0.66	0.46	0.4
12
C 4	all 15 minutes	1899-12-31 03:00:00	1899-12-31 06:00:00	1899-12-31 09:00:00	1899-12-31 12:00:00	1899-12-31 15:00:00
Average speed (mm/s)	1.4	1.99	1.81	1.17	0.68	1.37
Sd Speed (mm/s)	1.18	1.39	1.17	0.88	0.51	1.24
Track length (mm)	1264.29	358.23	326.07	211.33	121.96	246.7
Vector length (mm)	1030.73	345.58	301.11	193.73	93.65	225.47
Straightness	0.82	0.96	0.92	0.92	0.77	0.91
Sine of vector angle	-0.99	-0.93	-0.99	-0.91	-0.98	-0.61
Upward length (mm)	-1024.7	-321.4	-298.6	-175.8	-92.2	-136.7
Upward straightness	-0.81	-0.9	-0.92	-0.83	-0.76	-0.55
13
C 4	all 15 minutes	1899-12-31 03:00:00	1899-12-31 06:00:00	1899-12-31 09:00:00	1899-12-31 12:00:00	1899-12-31 15:00:00
Average speed (mm/s)	1.82	1.7	1.91	3.6	0.75	1.16
Sd Speed (mm/s)	2.44	2.19	2.38	2.79	1.59	2.09
Track length (mm)	1641.64	306.71	343.17	648.39	134.92	208.45
Vector length (mm)	446.6	134.81	135.62	339.91	121.79	159.72
Straightness	0.27	0.44	0.4	0.52	0.9	0.77
Sine of vector angle	-0.47	-0.98	0.87	-0.43	0.92	-1
Upward length (mm)	-208.2	-132.3	117.8	-145.5	111.5	-159.7
Upward straightness	-0.13	-0.43	0.34	-0.22	0.83	-0.77
14
C 4	all 15 minutes	1899-12-31 03:00:00	1899-12-31 06:00:00	1899-12-31 09:00:00	1899-12-31 12:00:00	1899-12-31 15:00:00
Average speed (mm/s)	0.16	0.34	0.05	0.17	0.22	0
Sd Speed (mm/s)	0.56	0.91	0.28	0.51	0.55	0.04
Track length (mm)	141.74	61.43	9.32	31.03	39.35	0.6
Vector length (mm)	46.38	54.74	8.42	21.48	35.47	0.51
Straightness	0.33	0.89	0.9	0.69	0.9	0.85
Sine of vector angle	0.77	0.6	0.8	0.94	-0.67	-0.98
Upward length (mm)	35.7	33.1	6.7	20.2	-23.8	-0.5
Upward straightness	0.25	0.54	0.72	0.65	-0.6	-0.83
15
C 4	all 15 minutes	1899-12-31 03:00:00	1899-12-31 06:00:00	1899-12-31 09:00:00	1899-12-31 12:00:00	1899-12-31 15:00:00
Average speed (mm/s)	2.84	3.01	2.27	2.86	3.19	2.87
Sd Speed (mm/s)	1.86	1.45	1.93	1.65	1.9	2.18
Track length (mm)	2558.02	542.65	408.58	514.84	574.8	517.15
Vector length (mm)	522.17	465.13	101.11	140.37	157.99	216.06
Straightness	0.2	0.86	0.25	0.27	0.27	0.42
Sine of vector angle	0.45	0.67	0.13	0.87	-0.17	-0.87
Upward length (mm)	233.2	312.3	13.5	121.5	-26.8	-187.3
Upward straightness	0.09	0.58	0.03	0.24	-0.05	-0.36
