# Supplementary material for: Shades of yellow: interactive effects of visual and odour cues in a pest beetle
Source: PeerJ. 2016 Jul 12;4:e2219. doi: 10.7717/peerj.2219 (PMC4950555; doi:10.7717/peerj.2219)
Supplement: Supplemental Information 5 [file peerj-04-2219-s005.zip › Colour stimuli collated/Yellow tex 16.xls]

## Sheet: Sheet1
1								Number	Upward length total	Upward 0-3	Upward 3-6	Upward 6-9	Upward 9-12	Upward 12-15	Vector total	Vector 0-3	Vector 3-6	Vector 6-9	Vector 9-12	Vector 12-15
C 4	all 15 minutes	1899-12-31 03:00:00	1899-12-31 06:00:00	1899-12-31 09:00:00	1899-12-31 12:00:00	1899-12-31 15:00:00		1	-632.2	0.2	0.6	-96.5	-399.8	-136.7	-0.95	0.37	0.71	-0.55	-1	-0.92
Average speed (mm/s)	1.3	0	0.01	1.85	2.57	2.06		2	-1885.4	-322.9	-416.3	-409	-406.1	-331.1	-1	-0.97	-0.98	-0.95	-1	-0.94
Sd Speed (mm/s)	1.89	0.02	0.03	1.94	2.33	1.69		3	-47.1	0.6	-120.3	-45.4	14	104	-0.26	0.09	-0.79	-0.55	0.25	0.89
Track length (mm)	1167.88	0.64	0.98	332.87	461.74	371.65		4	-1325.7	-465.7	-489	-196.9	-413.1	239	-0.85	-1	-1	-0.63	-0.77	0.81
Vector length (mm)	662.63	0.54	0.85	175.26	399.82	148.18		5	-1098.8	-314.5	-290.8	-273	88.8	-309.3	-0.84	-0.98	-0.95	-0.72	0.73	-0.84
Straightness	0.57	0.84	0.86	0.53	0.87	0.4		6	-375.7	11.9	-190.7	-90.8	-121.9	15.8	-0.71	0.04	-0.97	-0.94	-0.49	0.06
Sine of vector angle	-0.95	0.37	0.71	-0.55	-1	-0.92		7	396.5	-3.2	-13.1	127.1	297.1	-11.4	0.97	-0.28	-0.17	0.91	1	-0.48
Upward length (mm)	-632.2	0.2	0.6	-96.5	-399.8	-136.7		8	211.2	6	-77.3	74	66.7	141.8	0.54	0.91	-0.74	0.6	0.69	0.84
Upward straightness	-0.54	0.31	0.61	-0.29	-0.87	-0.37		9	-218.9	-4.8	-29.1	-92.6	-90.1	-2.3	-0.91	-0.93	-0.83	-1	-0.85	-0.14
								10	-91.4	-35.5	-24.2	9.2	-16.7	-24.2	-0.43	-0.85	-0.52	0.16	-0.55	-0.44
2								11	838	-63.2	83.5	449.6	181.8	186.3	0.93	-0.48	0.32	1	0.65	0.36
C 4	all 15 minutes	1899-12-31 03:00:00	1899-12-31 06:00:00	1899-12-31 09:00:00	1899-12-31 12:00:00	1899-12-31 15:00:00		12	-245.9	-89	162.3	-128.3	-93	-97.9	-0.18	-0.38	0.56	-0.34	-0.31	-0.37
Average speed (mm/s)	2.39	1.92	2.48	2.58	2.44	2.5		13	-139.5	-4.5	-42	-3	-5.4	-84.6	-0.1	-0.02	-0.12	-0.02	-0.02	-0.18
Sd Speed (mm/s)	1.28	1.23	1.19	1.32	1.34	1.21		14	666.2	n/a	44.4	121.4	225.5	274.9	0.93	n/a	0.89	0.75	0.94	0.99
Track length (mm)	2147.37	346.46	446.89	464.4	439.56	450.06		15	-1435.2	-555.7	-478.5	-8.6	-195.1	-197.3	-0.94	-0.98	-0.97	-0.03	-0.99	-0.96
Vector length (mm)	1889.71	332.98	424.73	432.33	406.33	350.77		16	-148.8	139.6	-196.7	-360.8	375.3	-106.2	-0.2	0.5	-0.95	-0.99	0.92	-0.32
Straightness	0.88	0.96	0.95	0.93	0.92	0.78
Sine of vector angle	-1	-0.97	-0.98	-0.95	-1	-0.94			inc	CON	CON	inc	inc	inc	-71.8051	21.7156	45.2349	-33.367	-90	-66.9261
Upward length (mm)	-1885.4	-322.9	-416.3	-409	-406.1	-331.1			inc	inc	inc	inc	inc	inc	-90	-75.9301	-78.5217	-71.8051	-90	-70.0516
Upward straightness	-0.88	-0.93	-0.93	-0.88	-0.92	-0.74			inc	CON	inc	inc	CON	CON	-15.0701	5.16361	-52.1855	-33.367	14.4775	62.8732
									inc	inc	inc	inc	inc	CON	-58.2117	-90	-90	-39.0501	-50.3539
3									inc	inc	inc	inc	CON	inc	-57.1401	-78.5217	-71.8051	-46.0545	46.8864	-57.1401
C 4	all 15 minutes	1899-12-31 03:00:00	1899-12-31 06:00:00	1899-12-31 09:00:00	1899-12-31 12:00:00	1899-12-31 15:00:00			inc	CON	inc	inc	inc	CON	-45.2349	2.29244	-75.9301	-70.0516	-29.3406	3.43981
Average speed (mm/s)	0.74	0.05	1.08	0.97	0.66	0.93			CON	inc	inc	CON	inc	inc	75.9301	-16.2602	-9.78782	65.5054	90	-28.6854
Sd Speed (mm/s)	0.91	0.21	0.93	0.82	0.89	1.02			CON	CON	inc	CON	CON	CON	32.6836	65.5054	-47.7314	36.8699	43.6301	57.1401
Track length (mm)	663.56	8.49	194.85	173.8	119.25	167.17			inc	inc	inc	inc	inc	inc	-65.5054	-68.4348	-56.0987	-90	-58.2117	-8.04785
Vector length (mm)	178.24	6.63	153.04	83.01	57.04	117.23			inc	inc	inc	CON	inc	inc	-25.4676	-58.2117	-31.3323	9.2069	-33.367	-26.1039
Straightness	0.27	0.78	0.79	0.48	0.48	0.7			CON	inc	CON	inc	CON	CON	68.4348	-28.6854	18.6629	90	40.5416	21.1002
Sine of vector angle	-0.26	0.09	-0.79	-0.55	0.25	0.89			inc	inc	CON	inc	inc	inc	-10.3698	-22.3337	34.0558	-19.8769	-18.0592	-21.7156
Upward length (mm)	-47.1	0.6	-120.3	-45.4	14	104			inc	inc	inc	inc	inc	inc	-5.73917	-1.14599	-6.8921	-1.14599	-1.14599	-10.3698
Upward straightness	-0.07	0.07	-0.62	-0.26	0.12	0.62			CON		CON	CON	CON	CON	68.4348	#VALUE!	62.8732	48.5904	70.0516	81.8904
									inc	inc	inc	inc	inc	inc	-70.0516	-78.5217	-75.9301	-1.71913	-81.8904	-73.7398
4									inc	CON	inc	inc	CON	inc	-11.537	30	-71.8051	-81.8904	66.9261	-18.6629	NEED TO CHANGE 90- to 180-?
C 4	all 15 minutes	1899-12-31 03:00:00	1899-12-31 06:00:00	1899-12-31 09:00:00	1899-12-31 12:00:00	1899-12-31 15:00:00		1	CON	CON	CON	CON	inc	CON	108.195	21.7156	45.2349	146.633	270	113.074
Average speed (mm/s)	2.84	3.16	2.88	2.43	3.43	2.27		2	inc	CON	CON	CON	inc	CON	270	104.07	101.478	108.195	270	109.948
Sd Speed (mm/s)	1.9	1.97	1.89	1.88	1.77	1.77			CON	CON	CON	CON	CON	CON	164.93	5.16361	127.814	146.633	14.4775	62.8732
Track length (mm)	2552.12	569.61	517.77	438.05	617.86	408.83			CON	inc	inc	CON	CON	CON	121.788	270	270	140.95	129.646	0
Vector length (mm)	1551.54	465.7	490.71	314.71	537	296.57			CON	CON	CON	CON	CON	CON	122.86	101.478	108.195	133.946	46.8864	122.86
Straightness	0.61	0.82	0.95	0.72	0.87	0.73			CON	CON	CON	CON	CON	CON	134.765	2.29244	104.07	109.948	150.659	3.43981
Sine of vector angle	-0.85	-1	-1	-0.63	-0.77	0.81			CON	CON	CON	CON	inc	CON	75.9301	163.74	170.212	65.5054	90	151.315
Upward length (mm)	-1325.7	-465.7	-489	-196.9	-413.1	239			CON	CON	CON	CON	CON	CON	32.6836	65.5054	132.269	36.8699	43.6301	57.1401
Upward straightness	-0.52	-0.82	-0.94	-0.45	-0.67	0.58			CON	CON	CON	inc	CON	CON	114.495	111.565	123.901	270	121.788	171.952
									CON	CON	CON	CON	CON	CON	154.532	121.788	148.668	9.2069	146.633	153.896
5									CON	CON	CON	inc	CON	CON	68.4348	151.315	18.6629	90	40.5416	21.1002
C 4	all 15 minutes	1899-12-31 03:00:00	1899-12-31 06:00:00	1899-12-31 09:00:00	1899-12-31 12:00:00	1899-12-31 15:00:00			CON	CON	CON	CON	CON	CON	169.63	157.666	34.0558	160.123	161.941	158.284
Average speed (mm/s)	2.55	2.8	2.46	2.63	2.3	2.56			CON	CON	CON	CON	CON	CON	174.261	178.854	173.108	178.854	178.854	169.63
Sd Speed (mm/s)	1.18	1.25	1	1.46	1.14	0.96			CON		CON	CON	CON	CON	68.4348		62.8732	48.5904	70.0516	81.8904
Track length (mm)	2294.16	503.17	442.49	473.77	413.83	460.89			CON	CON	CON	CON	CON	CON	109.948	168.522	165.93	91.7191	171.89	163.74
Vector length (mm)	1311.22	322.41	306.52	379.63	122.44	368.06			CON	CON	CON	CON	CON	CON	168.463	30	161.805	171.89	66.9261	108.663
Straightness	0.57	0.64	0.69	0.8	0.3	0.8
Sine of vector angle	-0.84	-0.98	-0.95	-0.72	0.73	-0.84
Upward length (mm)	-1098.8	-314.5	-290.8	-273	88.8	-309.3
Upward straightness	-0.48	-0.63	-0.66	-0.58	0.21	-0.67
6
C 4	all 15 minutes	1899-12-31 03:00:00	1899-12-31 06:00:00	1899-12-31 09:00:00	1899-12-31 12:00:00	1899-12-31 15:00:00
Average speed (mm/s)	1.64	2.14	1.48	0.99	1.97	1.61
Sd Speed (mm/s)	1.85	1.96	1.35	1.42	2.03	2.16
Track length (mm)	1473.47	384.33	266.08	177.48	354.93	290.65
Vector length (mm)	531.46	300.44	197.43	96.78	247.94	274.46
Straightness	0.36	0.78	0.74	0.55	0.7	0.94
Sine of vector angle	-0.71	0.04	-0.97	-0.94	-0.49	0.06
Upward length (mm)	-375.7	11.9	-190.7	-90.8	-121.9	15.8
Upward straightness	-0.25	0.03	-0.72	-0.51	-0.34	0.05
7
C 4	all 15 minutes	1899-12-31 03:00:00	1899-12-31 06:00:00	1899-12-31 09:00:00	1899-12-31 12:00:00	1899-12-31 15:00:00
Average speed (mm/s)	0.76	0.07	0.43	1.44	1.7	0.16
Sd Speed (mm/s)	0.98	0.18	0.6	0.74	1.17	0.45
Track length (mm)	684.85	12.18	78.08	259.13	306.49	28.96
Vector length (mm)	410.63	11.26	75.35	139.87	297.16	23.81
Straightness	0.6	0.92	0.97	0.54	0.97	0.82
Sine of vector angle	0.97	-0.28	-0.17	0.91	1	-0.48
Upward length (mm)	396.5	-3.2	-13.1	127.1	297.1	-11.4
Upward straightness	0.58	-0.26	-0.17	0.49	0.97	-0.39
8
C 4	all 15 minutes	1899-12-31 03:00:00	1899-12-31 06:00:00	1899-12-31 09:00:00	1899-12-31 12:00:00	1899-12-31 15:00:00
Average speed (mm/s)	0.64	0.04	0.71	0.76	0.59	1.08
Sd Speed (mm/s)	1.01	0.15	1.07	1.08	0.87	1.2
Track length (mm)	573.24	7.13	128.33	136.61	106.19	194.98
Vector length (mm)	393.31	6.58	103.88	123.04	96.76	168.65
Straightness	0.69	0.92	0.81	0.9	0.91	0.86
Sine of vector angle	0.54	0.91	-0.74	0.6	0.69	0.84
Upward length (mm)	211.2	6	-77.3	74	66.7	141.8
Upward straightness	0.37	0.84	-0.6	0.54	0.63	0.73
9
C 4	all 15 minutes	1899-12-31 03:00:00	1899-12-31 06:00:00	1899-12-31 09:00:00	1899-12-31 12:00:00	1899-12-31 15:00:00
Average speed (mm/s)	0.5	0.03	0.23	0.59	0.81	0.84
Sd Speed (mm/s)	0.69	0.12	0.3	0.61	0.89	0.79
Track length (mm)	448.94	5.9	40.63	106.29	145.42	150.7
Vector length (mm)	241.33	5.16	35.03	92.94	105.98	16.66
Straightness	0.54	0.87	0.86	0.87	0.73	0.11
Sine of vector angle	-0.91	-0.93	-0.83	-1	-0.85	-0.14
Upward length (mm)	-218.9	-4.8	-29.1	-92.6	-90.1	-2.3
Upward straightness	-0.49	-0.81	-0.72	-0.87	-0.62	-0.02
10
C 4	all 15 minutes	1899-12-31 03:00:00	1899-12-31 06:00:00	1899-12-31 09:00:00	1899-12-31 12:00:00	1899-12-31 15:00:00
Average speed (mm/s)	0.32	0.26	0.33	0.36	0.21	0.44
Sd Speed (mm/s)	0.84	0.8	0.95	0.88	0.62	0.92
Track length (mm)	287.31	46.48	58.94	64.35	37.64	79.89
Vector length (mm)	214.36	41.87	46.75	57.15	30.4	55.46
Straightness	0.75	0.9	0.79	0.89	0.81	0.69
Sine of vector angle	-0.43	-0.85	-0.52	0.16	-0.55	-0.44
Upward length (mm)	-91.4	-35.5	-24.2	9.2	-16.7	-24.2
Upward straightness	-0.32	-0.76	-0.41	0.14	-0.44	-0.3
11
C 4	all 15 minutes	1899-12-31 03:00:00	1899-12-31 06:00:00	1899-12-31 09:00:00	1899-12-31 12:00:00	1899-12-31 15:00:00
Average speed (mm/s)	2.01	0.79	1.54	2.57	1.78	3.35
Sd Speed (mm/s)	1.79	1.05	1.48	1.5	1.98	1.67
Track length (mm)	1805.28	142.21	276.48	462.36	321.09	603.14
Vector length (mm)	904.65	132.19	261.4	449.66	279.35	519.55
Straightness	0.5	0.93	0.95	0.97	0.87	0.86
Sine of vector angle	0.93	-0.48	0.32	1	0.65	0.36
Upward length (mm)	838	-63.2	83.5	449.6	181.8	186.3
Upward straightness	0.46	-0.44	0.3	0.97	0.57	0.31
12
C 4	all 15 minutes	1899-12-31 03:00:00	1899-12-31 06:00:00	1899-12-31 09:00:00	1899-12-31 12:00:00	1899-12-31 15:00:00
Average speed (mm/s)	2.27	1.56	2.07	3.04	3.05	1.63
Sd Speed (mm/s)	1.51	1.21	1.03	1.23	1.41	1.8
Track length (mm)	2044.13	281.57	372.91	547.39	548.69	293.57
Vector length (mm)	1370.64	235.75	289.56	379.45	299.69	266.9
Straightness	0.67	0.84	0.78	0.69	0.55	0.91
Sine of vector angle	-0.18	-0.38	0.56	-0.34	-0.31	-0.37
Upward length (mm)	-245.9	-89	162.3	-128.3	-93	-97.9
Upward straightness	-0.12	-0.32	0.44	-0.23	-0.17	-0.33
13
C 4	all 15 minutes	1899-12-31 03:00:00	1899-12-31 06:00:00	1899-12-31 09:00:00	1899-12-31 12:00:00	1899-12-31 15:00:00
Average speed (mm/s)	2.13	1.65	3.59	1.1	1.47	2.83
Sd Speed (mm/s)	2.22	1.94	2.16	1.91	1.69	2.34
Track length (mm)	1915.18	297.39	646.11	198.29	264.71	508.68
Vector length (mm)	1451.22	228.34	341.1	189.72	219.77	475.88
Straightness	0.76	0.77	0.53	0.96	0.83	0.94
Sine of vector angle	-0.1	-0.02	-0.12	-0.02	-0.02	-0.18
Upward length (mm)	-139.5	-4.5	-42	-3	-5.4	-84.6
Upward straightness	-0.07	-0.02	-0.07	-0.02	-0.02	-0.17
14
C 4	all 15 minutes	1899-12-31 03:00:00	1899-12-31 06:00:00	1899-12-31 09:00:00	1899-12-31 12:00:00	1899-12-31 15:00:00
Average speed (mm/s)	1	0	0.32	1.07	1.62	1.99
Sd Speed (mm/s)	1.49	0.01	0.74	1.35	1.82	1.65
Track length (mm)	898.82	0.1	58.06	192.35	290.91	357.4
Vector length (mm)	714.52	0.1	49.91	161.63	240.5	278.57
Straightness	0.79	1	0.86	0.84	0.83	0.78
Sine of vector angle	0.93	n/a	0.89	0.75	0.94	0.99
Upward length (mm)	666.2	n/a	44.4	121.4	225.5	274.9
Upward straightness	0.74	n/a	0.76	0.63	0.78	0.77
15
C 4	all 15 minutes	1899-12-31 03:00:00	1899-12-31 06:00:00	1899-12-31 09:00:00	1899-12-31 12:00:00	1899-12-31 15:00:00
Average speed (mm/s)	3.03	3.44	3.79	3.26	2.1	2.58
Sd Speed (mm/s)	1.81	1.65	1.59	1.86	1.62	1.79
Track length (mm)	2729.01	618.88	681.32	586.96	377.28	464.57
Vector length (mm)	1534.7	565.11	492.62	291.43	196.84	205.82
Straightness	0.56	0.91	0.72	0.5	0.52	0.44
Sine of vector angle	-0.94	-0.98	-0.97	-0.03	-0.99	-0.96
Upward length (mm)	-1435.2	-555.7	-478.5	-8.6	-195.1	-197.3
Upward straightness	-0.53	-0.9	-0.7	-0.01	-0.52	-0.42
16
C 4	all 15 minutes	1899-12-31 03:00:00	1899-12-31 06:00:00	1899-12-31 09:00:00	1899-12-31 12:00:00	1899-12-31 15:00:00
Average speed (mm/s)	2.43	2.09	2.05	2.15	3.3	2.57
Sd Speed (mm/s)	1.46	1.25	1.12	1.3	1.63	1.53
Track length (mm)	2190.61	376.73	368.36	387.62	594.58	463.31
Vector length (mm)	758.93	278.86	207.22	362.64	406.01	336.4
Straightness	0.35	0.74	0.56	0.94	0.68	0.73
Sine of vector angle	-0.2	0.5	-0.95	-0.99	0.92	-0.32
Upward length (mm)	-148.8	139.6	-196.7	-360.8	375.3	-106.2
Upward straightness	-0.07	0.37	-0.53	-0.93	0.63	-0.23
