# Supplementary material for: Shades of yellow: interactive effects of visual and odour cues in a pest beetle
Source: PeerJ. 2016 Jul 12;4:e2219. doi: 10.7717/peerj.2219 (PMC4950555; doi:10.7717/peerj.2219)
Supplement: Supplemental Information 5 [file peerj-04-2219-s005.zip › Orange/sz 9.csv]

Digital 1	Digital 2	XStep	YStep
1	1	0	4
1	1	0	4
1	1	0	4
1	1	0	5
1	1	0	2
1	1	0	1
1	1	0	0
1	1	0	1
1	1	0	2
1	1	0	1
1	1	0	7
1	1	0	3
1	1	0	3
1	1	0	3
1	1	1	4
1	1	0	3
1	1	0	3
1	1	0	4
1	1	0	3
1	1	0	3
1	1	0	2
1	1	0	3
1	1	0	4
1	1	0	4
1	1	0	3
1	1	0	5
1	1	0	3
1	1	0	4
1	1	0	3
1	1	0	5
1	1	0	4
1	1	0	3
1	1	0	4
1	1	0	6
1	1	0	4
1	1	0	4
1	1	0	6
1	1	0	5
1	1	0	4
1	1	0	3
1	1	0	5
1	1	0	4
1	1	0	4
1	1	0	5
1	1	0	3
1	1	0	6
1	1	0	7
1	1	0	5
1	1	0	5
1	1	0	7
1	1	1	6
1	1	0	5
1	1	0	5
1	1	0	5
1	1	0	5
1	1	0	3
1	1	0	5
1	1	0	6
1	1	1	7
1	1	2	7
1	1	1	7
1	1	2	6
1	1	1	8
1	1	1	5
1	1	1	8
1	1	1	7
1	1	1	7
1	1	1	7
1	1	0	7
1	1	1	7
1	1	0	7
1	1	0	6
1	1	0	6
1	1	0	6
1	1	0	8
1	1	1	7
1	1	0	6
1	1	1	5
1	1	1	7
1	1	0	6
1	1	1	9
1	1	0	7
1	1	0	8
1	1	1	7
1	1	0	8
1	1	1	9
1	1	1	7
1	1	1	9
1	1	1	8
1	1	0	4
1	1	0	1
1	1	0	7
1	1	1	6
1	1	1	6
1	1	2	6
1	1	1	6
1	1	2	8
1	1	2	8
1	1	1	7
1	1	3	8
1	1	1	7
1	1	2	7
1	1	2	5
1	1	1	6
1	1	1	6
1	1	2	7
1	1	1	7
1	1	2	10
1	1	2	7
1	1	1	6
1	1	1	6
1	1	0	7
1	1	0	9
1	1	0	6
1	1	0	7
1	1	1	8
1	1	1	7
1	1	1	9
1	1	1	8
1	1	1	7
1	1	2	7
1	1	1	8
1	1	0	7
1	1	1	8
1	1	0	7
1	1	1	9
1	1	1	7
1	1	0	5
1	1	1	7
1	1	1	7
1	1	2	8
1	1	1	6
1	1	0	6
1	1	1	7
1	1	1	7
1	1	1	9
1	1	1	8
1	1	1	7
1	1	1	9
1	1	1	7
1	1	0	7
1	1	2	6
1	1	1	7
1	1	1	9
1	1	1	7
1	1	0	7
1	1	1	8
1	1	1	4
1	1	0	6
1	1	1	7
1	1	1	8
1	1	1	8
1	1	1	6
1	1	1	7
1	1	2	7
1	1	1	5
1	1	1	6
1	1	2	6
1	1	2	6
1	1	2	6
1	1	2	7
1	1	1	6
1	1	2	6
1	1	2	5
1	1	1	6
1	1	2	5
1	1	2	7
1	1	1	6
1	1	2	6
1	1	1	6
1	1	0	5
1	1	1	7
1	1	0	4
1	1	0	5
1	1	1	6
1	1	1	4
1	1	1	7
1	1	1	6
1	1	1	6
1	1	1	9
1	1	1	6
1	1	1	5
1	1	1	5
1	1	0	5
1	1	0	6
1	1	0	5
1	1	0	5
1	1	0	4
1	1	0	4
1	1	0	4
1	1	0	4
1	1	0	5
1	1	0	4
1	1	0	2
1	1	0	3
1	1	0	2
1	1	0	1
1	1	1	1
1	1	1	1
1	1	0	1
1	1	0	0
1	1	1	2
1	1	1	2
1	1	1	3
1	1	0	3
1	1	2	6
1	1	1	4
1	1	0	4
1	1	0	2
1	1	1	6
1	1	1	4
1	1	0	6
1	1	2	6
1	1	1	6
1	1	2	9
1	1	2	3
1	1	3	4
1	1	2	5
1	1	2	3
1	1	3	6
1	1	2	4
1	1	3	3
1	1	4	3
1	1	3	3
1	1	3	2
1	1	4	3
1	1	2	3
1	1	3	3
1	1	3	3
1	1	3	5
1	1	1	1
1	1	0	1
1	1	1	1
1	1	3	5
1	1	3	3
1	1	2	2
1	1	1	1
1	1	1	2
1	1	2	3
1	1	3	4
1	1	0	1
1	1	4	4
1	1	4	3
1	1	4	4
1	1	3	4
1	1	5	4
1	1	3	4
1	1	2	3
1	1	4	4
1	1	2	1
1	1	1	1
1	1	1	1
1	1	0	0
1	1	0	0
1	1	0	0
1	1	0	1
1	1	0	0
1	1	1	2
1	1	4	5
1	1	1	1
1	1	0	0
1	1	1	0
1	1	1	0
1	1	0	0
1	1	0	0
1	1	0	0
1	1	0	0
1	1	0	0
1	1	0	0
1	1	0	0
1	1	0	0
1	1	0	0
1	1	0	0
1	1	0	0
1	1	0	0
1	1	0	0
1	1	0	0
1	1	0	0
1	1	0	0
1	1	0	0
1	1	0	0
1	1	0	0
1	1	0	0
1	1	0	0
1	1	0	0
1	1	0	0
1	1	0	0
1	1	0	0
1	1	0	0
1	1	0	0
1	1	0	0
1	1	0	0
1	1	0	0
1	1	0	0
1	1	0	0
1	1	0	0
1	1	0	0
1	1	0	0
1	1	0	0
1	1	0	0
1	1	0	0
1	1	0	1
1	1	0	4
1	1	0	0
1	1	0	0
1	1	0	0
1	1	0	0
1	1	0	0
1	1	0	2
1	1	1	2
1	1	0	0
1	1	1	1
1	1	0	0
1	1	0	0
1	1	0	0
1	1	0	0
1	1	0	0
1	1	0	0
1	1	0	0
1	1	0	0
1	1	0	0
1	1	0	0
1	1	0	0
1	1	0	0
1	1	0	0
1	1	0	0
1	1	0	0
1	1	0	0
1	1	0	0
1	1	0	0
1	1	0	0
1	1	0	0
1	1	0	0
1	1	0	0
1	1	0	0
1	1	0	0
1	1	0	0
1	1	0	0
1	1	0	1
1	1	0	0
1	1	0	0
1	1	0	0
1	1	0	0
1	1	0	0
1	1	0	1
1	1	0	0
1	1	0	0
1	1	0	0
1	1	1	0
1	1	1	0
1	1	1	0
1	1	1	1
1	1	1	2
1	1	3	4
1	1	2	2
1	1	1	1
1	1	1	1
1	1	1	1
1	1	0	0
1	1	0	0
1	1	0	0
1	1	1	0
1	1	0	0
1	1	1	0
1	1	0	0
1	1	0	0
1	1	0	0
1	1	0	1
1	1	1	1
1	1	0	0
1	1	0	1
1	1	1	2
1	1	0	0
1	1	1	1
1	1	2	1
1	1	1	1
1	1	1	2
1	1	1	2
1	1	0	1
1	1	0	0
1	1	1	3
1	1	1	2
1	1	0	0
1	1	0	0
1	1	0	0
1	1	0	0
1	1	0	1
1	1	1	1
1	1	1	1
1	1	3	5
1	1	1	1
1	1	2	2
1	1	3	3
1	1	2	4
1	1	1	2
1	1	2	5
1	1	2	2
1	1	1	3
1	1	1	2
1	1	1	3
1	1	1	2
1	1	1	5
1	1	0	1
1	1	1	3
1	1	2	4
1	1	1	3
1	1	1	2
1	1	1	2
1	1	1	2
1	1	1	1
1	1	1	1
1	1	1	2
1	1	1	1
1	1	2	1
1	1	1	1
1	1	1	1
1	1	0	0
1	1	0	0
1	1	1	0
1	1	2	0
1	1	1	0
1	1	2	0
1	1	2	0
1	1	0	0
1	1	1	0
1	1	1	0
1	1	0	0
1	1	1	0
1	1	0	0
1	1	0	0
1	1	0	0
1	1	0	0
1	1	1	0
1	1	1	0
1	1	0	0
1	1	1	0
1	1	0	0
1	1	0	0
1	1	0	0
1	1	0	0
1	1	0	0
1	1	1	0
1	1	0	0
1	1	0	0
1	1	0	0
1	1	0	0
1	1	0	0
1	1	0	0
1	1	0	0
1	1	0	0
1	1	0	0
1	1	0	0
1	1	2	0
1	1	1	0
1	1	1	0
1	1	1	0
1	1	1	0
1	1	0	0
1	1	1	0
1	1	1	0
1	1	1	0
1	1	1	0
1	1	0	0
1	1	0	0
1	1	1	0
1	1	1	-1
1	1	0	0
1	1	0	-1
1	1	0	0
1	1	0	-1
1	1	1	-1
1	1	0	-3
1	1	0	-2
1	1	1	-1
1	1	2	-1
1	1	1	-1
1	1	1	-2
1	1	0	-1
1	1	1	-2
1	1	0	0
1	1	0	-1
1	1	1	0
1	1	0	0
1	1	1	-2
1	1	1	0
1	1	1	0
1	1	0	0
1	1	0	0
1	1	1	-2
1	1	0	-1
1	1	0	-1
1	1	1	-1
1	1	1	-1
1	1	0	0
1	1	1	-1
1	1	0	0
1	1	0	0
1	1	0	0
1	1	0	0
1	1	0	0
1	1	0	0
1	1	0	0
1	1	0	0
1	1	0	0
1	1	0	0
1	1	0	0
1	1	0	0
1	1	0	0
1	1	0	0
1	1	0	0
1	1	0	0
1	1	0	0
1	1	0	0
1	1	0	0
1	1	0	0
1	1	0	0
1	1	0	0
1	1	0	0
1	1	0	0
1	1	0	0
1	1	0	0
1	1	0	0
1	1	0	0
1	1	0	0
1	1	0	0
1	1	0	0
1	1	0	0
1	1	-1	0
1	1	0	0
1	1	-1	0
1	1	0	1
1	1	0	1
1	1	0	1
1	1	0	0
1	1	0	1
1	1	0	0
1	1	0	0
1	1	0	0
1	1	0	0
1	1	0	0
1	1	0	0
1	1	-1	0
1	1	0	0
1	1	0	0
1	1	0	0
1	1	0	0
1	1	0	0
1	1	-1	1
1	1	-1	1
1	1	0	1
1	1	0	1
1	1	0	0
1	1	0	1
1	1	0	0
1	1	0	1
1	1	0	1
1	1	0	1
1	1	0	2
1	1	0	1
1	1	-1	3
1	1	0	2
1	1	0	1
1	1	0	1
1	1	0	1
1	1	-1	1
1	1	0	2
1	1	0	1
1	1	0	1
1	1	0	2
1	1	0	1
1	1	0	1
1	1	0	2
1	1	0	1
1	1	-1	2
1	1	-1	2
1	1	0	1
1	1	0	2
1	1	0	2
1	1	0	2
1	1	0	3
1	1	-1	2
1	1	0	1
1	1	0	0
1	1	0	0
1	1	0	1
1	1	0	1
1	1	0	0
1	1	0	1
1	1	0	1
1	1	0	1
1	1	0	1
1	1	0	3
1	1	0	1
1	1	0	2
1	1	0	2
1	1	0	2
1	1	0	2
1	1	0	2
1	1	0	3
1	1	0	3
1	1	0	1
1	1	0	1
1	1	0	0
1	1	0	0
1	1	0	0
1	1	0	0
1	1	0	0
1	1	0	0
1	1	0	0
1	1	0	0
1	1	0	0
1	1	0	0
1	1	0	1
1	1	0	3
1	1	0	2
1	1	0	1
1	1	0	0
1	1	0	1
1	1	0	1
1	1	0	1
1	1	0	1
1	1	0	0
1	1	0	1
1	1	0	1
1	1	0	0
1	1	0	1
1	1	0	1
1	1	0	0
1	1	0	0
1	1	0	1
1	1	0	2
1	1	0	3
1	1	0	1
1	1	0	2
1	1	0	1
1	1	0	1
1	1	0	2
1	1	0	1
1	1	0	2
1	1	0	1
1	1	0	2
1	1	0	1
1	1	0	1
1	1	0	1
1	1	0	2
1	1	0	2
1	1	0	3
1	1	0	2
1	1	0	2
1	1	0	2
1	1	0	2
1	1	0	1
1	1	0	4
1	1	0	2
1	1	0	2
1	1	0	1
1	1	0	1
1	1	0	1
1	1	1	3
1	1	1	3
1	1	1	3
1	1	0	1
1	1	1	2
1	1	1	1
1	1	0	1
1	1	0	2
1	1	0	2
1	1	0	2
1	1	0	1
1	1	0	1
1	1	0	0
1	1	0	0
1	1	0	0
1	1	0	0
1	1	0	0
1	1	0	1
1	1	0	3
1	1	0	3
1	1	0	1
1	1	1	1
1	1	0	2
1	1	0	0
1	1	0	1
1	1	0	0
1	1	0	0
1	1	0	0
1	1	0	1
1	1	1	2
1	1	2	3
1	1	1	1
1	1	1	1
1	1	1	2
1	1	1	2
1	1	1	2
1	1	1	2
1	1	0	2
1	1	2	2
1	1	0	1
1	1	1	3
1	1	0	3
1	1	0	1
1	1	0	1
1	1	1	2
1	1	2	4
1	1	0	1
1	1	1	1
1	1	0	1
1	1	0	1
1	1	0	1
1	1	0	1
1	1	0	1
1	1	0	1
1	1	1	2
1	1	1	1
1	1	0	1
1	1	0	2
1	1	0	1
1	1	0	2
1	1	0	2
1	1	0	2
1	1	0	1
1	1	0	1
1	1	0	0
1	1	0	1
1	1	0	1
1	1	0	1
1	1	1	1
1	1	0	2
1	1	0	2
1	1	0	2
1	1	0	2
1	1	0	2
1	1	0	3
1	1	0	2
1	1	0	2
1	1	0	3
1	1	0	4
1	1	0	2
1	1	0	3
1	1	0	2
1	1	0	2
1	1	0	2
1	1	0	1
1	1	0	3
1	1	0	2
1	1	0	1
1	1	0	2
1	1	0	3
1	1	0	2
1	1	0	3
1	1	0	2
1	1	0	2
1	1	0	1
1	1	0	2
1	1	0	3
1	1	0	2
1	1	0	1
1	1	0	3
1	1	0	3
1	1	0	2
1	1	0	3
1	1	0	3
1	1	0	4
1	1	0	2
1	1	0	3
1	1	0	2
1	1	0	2
1	1	0	1
1	1	0	3
1	1	0	3
1	1	0	2
1	1	0	4
1	1	0	5
1	1	0	4
1	1	0	4
1	1	0	5
1	1	0	3
1	1	-1	3
1	1	0	4
1	1	0	5
1	1	0	4
1	1	0	4
1	1	0	4
1	1	0	5
1	1	0	3
1	1	0	3
1	1	0	2
1	1	0	1
1	1	0	3
1	1	0	3
1	1	0	2
1	1	0	2
1	1	0	2
1	1	0	3
1	1	0	3
1	1	0	1
1	1	0	2
1	1	0	2
1	1	-1	2
1	1	-1	4
1	1	-1	3
1	1	0	2
1	1	0	2
1	1	0	3
1	1	-1	1
1	1	-1	2
1	1	0	3
1	1	0	3
1	1	0	2
1	1	0	1
1	1	0	0
1	1	0	1
1	1	0	2
1	1	0	1
1	1	0	2
1	1	0	2
1	1	-1	1
1	1	0	3
1	1	0	2
1	1	-1	3
1	1	-1	2
1	1	-1	2
1	1	0	1
1	1	0	3
1	1	-1	2
1	1	-1	1
1	1	-1	2
1	1	-1	3
1	1	-1	3
1	1	-2	1
1	1	-2	3
1	1	-2	3
1	1	-1	3
1	1	-2	3
1	1	-2	3
1	1	-2	5
1	1	-2	3
1	1	-2	3
1	1	0	3
1	1	-2	3
1	1	-2	3
1	1	-2	4
1	1	-1	5
1	1	-1	3
1	1	-2	4
1	1	-1	6
1	1	-1	5
1	1	-2	3
1	1	-1	5
1	1	-1	5
1	1	-2	3
1	1	-1	4
1	1	-1	5
1	1	-1	3
1	1	-2	4
1	1	-2	5
1	1	-2	3
1	1	-3	3
1	1	-2	5
1	1	-2	3
1	1	-2	3
1	1	-2	5
1	1	-2	4
1	1	-2	4
1	1	-1	5
1	1	-1	3
1	1	-1	3
1	1	-1	4
1	1	-1	5
1	1	-1	3
1	1	-1	4
1	1	0	5
1	1	0	2
1	1	-1	3
1	1	0	4
1	1	-1	5
1	1	-1	3
1	1	-1	3
1	1	0	6
1	1	-1	4
1	1	-1	4
1	1	0	4
1	1	0	5
1	1	-1	4
1	1	-1	2
1	1	0	6
1	1	0	5
1	1	0	3
1	1	-1	2
1	1	0	2
1	1	0	3
1	1	0	2
1	1	-1	1
1	1	-1	1
1	1	0	0
1	1	0	0
1	1	0	0
1	1	0	0
1	1	0	0
1	1	0	1
1	1	0	0
1	1	0	0
1	1	0	0
1	1	0	0
1	1	0	0
1	1	0	0
1	1	0	0
1	1	0	0
1	1	0	0
1	1	0	0
1	1	0	0
1	1	0	0
1	1	0	0
1	1	0	0
1	1	0	0
1	1	0	0
1	1	0	0
1	1	0	0
1	1	0	0
1	1	0	0
1	1	0	0
1	1	0	0
1	1	0	0
1	1	0	0
1	1	0	0
1	1	0	2
1	1	0	1
1	1	0	1
1	1	-1	1
1	1	0	3
1	1	0	2
1	1	0	2
1	1	0	3
1	1	0	5
1	1	0	2
1	1	-1	2
1	1	-2	2
1	1	-1	0
1	1	0	1
1	1	-1	2
1	1	-1	1
1	1	-1	0
1	1	0	0
1	1	-1	0
1	1	-3	3
1	1	-1	1
1	1	-1	1
1	1	-1	1
1	1	-1	1
1	1	-1	1
1	1	0	1
1	1	0	0
1	1	-1	2
1	1	-2	2
1	1	0	1
1	1	0	1
1	1	0	0
1	1	-1	1
1	1	0	0
1	1	0	0
1	1	0	1
1	1	-1	0
1	1	0	1
1	1	0	0
1	1	0	2
1	1	-1	1
1	1	-1	1
1	1	0	1
1	1	0	1
1	1	0	2
1	1	0	1
1	1	-1	1
1	1	-1	1
1	1	-1	2
1	1	0	1
1	1	0	0
1	1	0	0
1	1	0	0
1	1	0	0
1	1	0	0
1	1	-1	3
1	1	0	1
1	1	0	0
1	1	0	1
1	1	0	0
1	1	0	0
1	1	0	2
1	1	0	2
1	1	0	0
1	1	0	1
1	1	0	1
1	1	0	0
1	1	0	1
1	1	0	1
1	1	0	0
1	1	0	1
1	1	0	0
1	1	0	0
1	1	0	0
1	1	0	0
1	1	0	0
1	1	0	0
1	1	0	0
1	1	0	0
1	1	0	1
1	1	0	1
1	1	0	1
1	1	0	1
1	1	0	0
1	1	0	1
1	1	0	1
1	1	0	1
1	1	0	1
1	1	0	0
1	1	0	1
1	1	0	0
1	1	0	0
1	1	0	0
1	1	0	0
1	1	0	0
1	1	0	1
1	1	0	0
1	1	0	1
1	1	0	0
1	1	0	2
1	1	0	0
1	1	0	0
1	1	0	0
1	1	0	0
1	1	0	0
1	1	0	0
1	1	0	0
1	1	0	0
1	1	0	0
1	1	0	1
1	1	0	0
1	1	0	1
1	1	0	0
1	1	0	0
1	1	0	0
1	1	0	0
1	1	0	0
1	1	0	0
1	1	0	0
1	1	0	0
1	1	0	0
1	1	0	1
1	1	0	1
1	1	0	1
1	1	0	1
1	1	0	0
1	1	0	1
1	1	0	1
1	1	0	1
1	1	0	0
1	1	0	0
1	1	0	0
1	1	0	0
1	1	0	0
1	1	0	0
1	1	0	0
1	1	0	1
1	1	0	1
1	1	0	1
1	1	0	0
1	1	0	0
1	1	0	0
1	1	0	0
1	1	0	0
1	1	0	0
1	1	0	0
1	1	0	1
1	1	0	1
1	1	0	1
1	1	0	1
1	1	0	1
1	1	0	2
1	1	0	1
1	1	0	1
1	1	0	1
1	1	0	1
1	1	0	1
1	1	0	0
1	1	0	0
1	1	0	0
1	1	0	0
1	1	0	0
1	1	0	0
1	1	0	0
1	1	0	0
1	1	0	0
1	1	0	0
1	1	0	0
1	1	0	3
1	1	0	3
1	1	0	2
1	1	0	3
1	1	0	3
1	1	0	2
1	1	0	3
1	1	0	3
1	1	0	1
1	1	0	2
1	1	0	2
1	1	0	2
1	1	0	4
1	1	0	2
1	1	0	2
1	1	0	2
1	1	0	3
1	1	0	2
1	1	0	3
1	1	0	2
1	1	0	2
1	1	0	3
1	1	0	1
1	1	0	1
1	1	0	1
1	1	0	0
1	1	0	1
1	1	0	2
1	1	0	2
1	1	0	2
1	1	0	2
1	1	0	3
1	1	0	2
1	1	0	2
1	1	0	1
1	1	0	0
1	1	0	0
1	1	0	1
1	1	0	0
1	1	0	0
1	1	0	1
1	1	-1	1
1	1	0	1
1	1	0	1
1	1	0	1
1	1	-1	3
1	1	-1	3
1	1	-1	2
1	1	0	2
1	1	0	2
1	1	-1	1
1	1	-1	3
1	1	0	2
1	1	-1	2
1	1	-1	1
1	1	-1	1
1	1	0	0
1	1	0	0
1	1	0	0
1	1	0	0
1	1	0	0
1	1	0	0
1	1	0	0
1	1	0	0
1	1	-1	3
1	1	0	1
1	1	0	1
1	1	0	1
1	1	0	1
1	1	-1	0
1	1	-1	2
1	1	-1	3
1	1	0	2
1	1	-1	1
1	1	-1	1
1	1	-2	0
1	1	-2	0
1	1	-1	0
1	1	-1	0
1	1	-2	0
1	1	-2	2
1	1	-1	1
1	1	-1	1
1	1	-1	1
1	1	0	0
1	1	0	0
1	1	0	0
1	1	0	0
1	1	0	0
1	1	0	0
1	1	0	0
1	1	0	0
1	1	0	0
1	1	0	0
1	1	0	0
1	1	0	1
1	1	0	0
1	1	0	0
1	1	0	0
1	1	0	0
1	1	0	0
1	1	0	0
1	1	0	0
1	1	0	0
1	1	0	0
1	1	0	0
1	1	0	0
1	1	0	0
1	1	0	0
1	1	0	0
1	1	0	0
1	1	0	0
1	1	0	0
1	1	0	0
1	1	0	0
1	1	0	0
1	1	0	0
1	1	0	0
1	1	0	0
1	1	0	0
1	1	0	0
1	1	0	0
1	1	0	0
1	1	0	0
1	1	0	1
1	1	0	0
1	1	0	0
1	1	0	0
1	1	0	0
1	1	0	0
1	1	0	0
1	1	0	0
1	1	0	0
1	1	0	0
1	1	0	0
1	1	0	0
1	1	0	0
1	1	0	0
1	1	0	0
1	1	0	0
1	1	0	0
1	1	0	0
1	1	0	0
1	1	0	0
1	1	0	1
1	1	-1	1
1	1	-1	2
1	1	0	1
1	1	0	1
1	1	0	1
1	1	0	1
1	1	0	0
1	1	0	0
1	1	-1	1
1	1	-1	1
1	1	-1	3
1	1	0	1
1	1	-1	1
1	1	-1	2
1	1	-1	1
1	1	0	0
1	1	0	1
1	1	0	1
1	1	0	2
1	1	0	0
1	1	0	1
1	1	0	1
1	1	0	2
1	1	0	1
1	1	-1	2
1	1	0	4
1	1	0	2
1	1	0	2
1	1	0	1
1	1	0	1
1	1	0	1
1	1	0	2
1	1	0	2
1	1	0	1
1	1	0	1
1	1	0	1
1	1	0	2
1	1	0	0
1	1	0	0
1	1	0	0
1	1	0	0
1	1	0	0
1	1	0	0
1	1	0	0
1	1	0	1
1	1	0	2
1	1	-2	2
1	1	0	1
1	1	0	2
1	1	-1	2
1	1	-1	2
1	1	-1	1
1	1	-1	2
1	1	0	2
1	1	-1	2
1	1	-1	1
1	1	-1	2
1	1	-2	3
1	1	-1	2
1	1	-1	2
1	1	-2	1
1	1	-1	1
1	1	-1	0
1	1	0	1
1	1	-1	1
1	1	-2	1
1	1	-1	1
1	1	-1	1
1	1	0	0
1	1	-1	0
1	1	-2	0
1	1	-2	0
1	1	-1	0
1	1	-1	1
1	1	-2	2
1	1	0	1
1	1	-1	0
1	1	-1	1
1	1	0	0
1	1	0	0
1	1	0	0
1	1	0	0
1	1	0	0
1	1	0	0
1	1	0	0
1	1	0	0
1	1	0	0
1	1	0	0
1	1	-1	2
1	1	-1	1
1	1	-2	1
1	1	0	1
1	1	0	1
1	1	-2	1
1	1	-2	2
1	1	-1	1
1	1	-2	4
1	1	-2	2
1	1	0	2
1	1	0	2
1	1	-1	1
1	1	0	1
1	1	0	0
1	1	0	2
1	1	0	2
1	1	-1	1
1	1	-1	3
1	1	-1	1
1	1	-1	1
1	1	-1	3
1	1	0	3
1	1	-1	2
1	1	-1	2
1	1	-1	1
1	1	-1	2
1	1	-1	3
1	1	-1	3
1	1	-1	2
1	1	-2	2
1	1	-1	1
1	1	-1	2
1	1	0	2
1	1	-1	1
1	1	-1	2
1	1	-1	1
1	1	0	1
1	1	-1	3
1	1	0	2
1	1	-2	2
1	1	-1	2
1	1	0	1
1	1	-1	2
1	1	-1	4
1	1	-1	1
1	1	-1	3
1	1	-1	3
1	1	-2	4
1	1	-1	3
1	1	-2	2
1	1	-2	3
1	1	0	2
1	1	-1	1
1	1	-2	1
1	1	-1	2
1	1	0	2
1	1	-2	2
1	1	-1	2
1	1	0	3
1	1	-1	4
1	1	-1	2
1	1	-1	2
1	1	-1	1
1	1	0	1
1	1	-1	4
1	1	0	3
1	1	0	3
1	1	0	2
1	1	0	1
1	1	0	1
1	1	0	3
1	1	0	2
1	1	0	1
1	1	0	1
1	1	0	2
1	1	-1	2
1	1	0	3
1	1	0	4
1	1	0	2
1	1	0	2
1	1	0	0
1	1	0	1
1	1	0	0
1	1	0	1
1	1	-1	1
1	1	0	1
1	1	0	0
1	1	0	0
1	1	0	1
1	1	0	1
1	1	-1	1
1	1	-1	2
1	1	0	1
1	1	-2	0
1	1	0	1
1	1	0	0
1	1	-1	1
1	1	-1	1
1	1	-1	1
1	1	0	0
1	1	0	0
1	1	-2	3
1	1	-1	0
1	1	-1	2
1	1	-1	0
1	1	0	0
1	1	0	0
1	1	0	0
1	1	0	1
1	1	0	2
1	1	0	1
1	1	0	0
1	1	0	1
1	1	0	2
1	1	0	1
1	1	0	0
1	1	0	0
1	1	0	0
1	1	0	0
1	1	0	1
1	1	0	1
1	1	0	0
1	1	0	3
1	1	0	3
1	1	0	1
1	1	0	1
1	1	0	1
1	1	0	1
1	1	0	1
1	1	0	0
1	1	0	0
1	1	0	0
1	1	0	0
1	1	0	0
1	1	0	0
1	1	0	1
1	1	0	1
1	1	0	0
1	1	0	3
1	1	0	2
1	1	0	0
1	1	0	1
1	1	0	1
1	1	0	0
1	1	0	0
1	1	0	-1
1	1	0	0
1	1	0	0
1	1	0	0
1	1	0	0
1	1	0	0
1	1	0	0
1	1	0	0
1	1	0	0
1	1	0	0
1	1	0	0
1	1	0	0
1	1	0	0
1	1	0	0
1	1	0	0
1	1	0	0
1	1	0	0
1	1	0	0
1	1	0	0
1	1	0	0
1	1	0	0
1	1	0	0
1	1	0	0
1	1	0	0
1	1	0	0
1	1	0	0
1	1	0	0
1	1	0	0
1	1	0	0
1	1	0	0
1	1	0	0
1	1	0	0
1	1	0	0
1	1	0	2
1	1	0	1
1	1	0	1
1	1	0	0
1	1	0	1
1	1	0	0
1	1	0	1
1	1	0	0
1	1	0	0
1	1	0	2
1	1	0	2
1	1	0	1
1	1	0	1
1	1	0	0
1	1	0	0
1	1	0	0
1	1	0	1
1	1	0	2
1	1	0	0
1	1	0	0
1	1	0	0
1	1	0	0
1	1	0	0
1	1	0	0
1	1	0	0
1	1	0	1
1	1	-1	1
1	1	0	1
1	1	0	1
1	1	0	0
1	1	0	2
1	1	0	1
1	1	0	1
1	1	0	2
1	1	0	0
1	1	0	2
1	1	0	2
1	1	0	0
1	1	0	2
1	1	0	1
1	1	0	0
1	1	0	0
1	1	0	1
1	1	0	0
1	1	0	1
1	1	0	0
1	1	0	0
1	1	0	0
1	1	0	1
1	1	0	0
1	1	0	0
1	1	0	1
1	1	0	0
1	1	0	0
1	1	0	0
1	1	0	0
1	1	0	0
1	1	0	0
1	1	0	0
1	1	0	0
1	1	0	0
1	1	0	0
1	1	0	0
1	1	0	0
1	1	0	0
1	1	0	0
1	1	0	0
1	1	0	0
1	1	0	0
1	1	0	1
1	1	0	0
1	1	0	0
1	1	0	0
1	1	0	0
1	1	0	0
1	1	0	0
1	1	0	0
1	1	0	0
1	1	0	0
1	1	0	0
1	1	0	0
1	1	0	0
1	1	0	0
1	1	0	0
1	1	0	1
1	1	0	0
1	1	-1	1
1	1	0	1
1	1	0	0
1	1	-1	2
1	1	0	2
1	1	0	2
1	1	-1	1
1	1	-1	2
1	1	-1	2
1	1	0	1
1	1	-1	2
1	1	-1	2
1	1	-1	1
1	1	-1	2
1	1	-1	2
1	1	0	1
1	1	-1	2
1	1	0	2
1	1	0	1
1	1	0	0
1	1	0	0
1	1	0	0
1	1	0	3
1	1	0	1
1	1	-1	2
1	1	0	1
1	1	0	1
1	1	-1	1
1	1	-1	3
1	1	0	2
1	1	0	3
1	1	0	3
1	1	-1	2
1	1	0	4
1	1	0	3
1	1	0	3
1	1	-1	2
1	1	0	2
1	1	0	4
1	1	-1	3
1	1	-1	3
1	1	-1	2
1	1	-1	2
1	1	-1	3
1	1	-1	2
1	1	-1	2
1	1	-1	2
1	1	0	1
1	1	-1	2
1	1	0	2
1	1	0	1
1	1	-1	1
1	1	-1	2
1	1	0	1
1	1	0	2
1	1	-1	2
1	1	0	1
1	1	-1	2
1	1	0	2
1	1	-1	2
1	1	0	3
1	1	0	3
1	1	-1	1
1	1	-1	2
1	1	0	1
1	1	-1	2
1	1	0	2
1	1	0	2
1	1	-1	1
1	1	-1	1
1	1	-1	2
1	1	-2	1
1	1	0	1
1	1	-1	1
1	1	-1	3
1	1	-1	1
1	1	-1	2
1	1	-1	1
1	1	-1	1
1	1	-1	1
1	1	-1	1
1	1	-1	0
1	1	-2	2
1	1	-1	1
1	1	-1	1
1	1	-1	1
1	1	-1	1
1	1	-1	1
1	1	-2	2
1	1	0	1
1	1	-1	1
1	1	-1	1
1	1	-1	1
1	1	0	0
1	1	0	0
1	1	-1	1
1	1	-1	1
1	1	-1	1
1	1	-1	2
1	1	-1	1
1	1	0	0
1	1	0	1
1	1	-1	1
1	1	-1	2
1	1	0	1
1	1	0	1
1	1	0	0
1	1	-1	1
1	1	0	0
1	1	0	0
1	1	0	1
1	1	-1	1
1	1	0	1
1	1	-1	1
1	1	0	1
1	1	-1	2
1	1	0	0
1	1	0	0
1	1	0	0
1	1	0	0
1	1	-1	1
1	1	-1	2
1	1	0	1
1	1	-1	1
1	1	0	1
1	1	0	1
1	1	-2	2
1	1	-2	1
1	1	0	1
1	1	-1	1
1	1	-1	1
1	1	-1	1
1	1	0	1
1	1	-1	2
1	1	-1	3
1	1	0	1
1	1	-2	2
1	1	-1	2
1	1	0	1
1	1	-2	3
1	1	-1	1
1	1	-1	2
1	1	-1	2
1	1	-1	0
1	1	-1	3
1	1	-1	2
1	1	-2	2
1	1	-1	0
1	1	-2	1
1	1	-1	0
1	1	-2	0
1	1	-2	3
1	1	-1	2
1	1	0	0
1	1	-3	2
1	1	-2	1
1	1	-1	1
1	1	-1	2
1	1	-2	2
1	1	-1	0
1	1	-1	0
1	1	-2	1
1	1	-1	2
1	1	-2	2
1	1	0	1
1	1	-1	1
1	1	-2	2
1	1	-2	2
1	1	-1	3
1	1	-1	2
1	1	-1	1
1	1	-2	3
1	1	-2	4
1	1	-2	3
1	1	-2	2
1	1	-1	1
1	1	-1	2
1	1	-2	2
1	1	-2	2
1	1	-1	1
1	1	-2	1
1	1	-2	2
1	1	-2	2
1	1	-3	1
1	1	-1	1
1	1	-1	0
1	1	-2	0
1	1	-1	0
1	1	-4	3
1	1	-2	2
1	1	-2	2
1	1	-2	1
1	1	-3	3
1	1	-3	3
1	1	-2	2
1	1	-3	2
1	1	-3	2
1	1	-3	3
1	1	-2	1
1	1	-2	2
1	1	-2	1
1	1	-2	2
1	1	-2	4
1	1	-1	3
1	1	-3	2
1	1	-3	3
1	1	-3	4
1	1	-3	2
1	1	-2	2
1	1	-3	4
1	1	-3	3
1	1	-3	2
1	1	-4	3
1	1	-4	3
1	1	-3	2
1	1	-4	4
1	1	-2	3
1	1	-2	3
1	1	-3	3
1	1	-1	3
1	1	-2	4
1	1	-2	3
1	1	-3	4
1	1	-2	5
1	1	-3	3
1	1	-3	3
1	1	-2	4
1	1	-3	4
1	1	-2	3
1	1	-2	3
1	1	-2	5
1	1	-3	3
1	1	-3	3
1	1	-2	6
1	1	-3	4
1	1	-3	3
1	1	-2	5
1	1	-3	4
1	1	-3	3
1	1	-3	5
1	1	-3	5
1	1	-3	3
1	1	-2	4
1	1	-3	2
1	1	-2	2
1	1	-3	2
1	1	-2	4
1	1	-3	2
1	1	-3	2
1	1	-3	3
1	1	-3	3
1	1	-3	2
1	1	-3	1
1	1	-4	2
1	1	-3	1
1	1	-2	0
1	1	-3	1
1	1	-3	3
1	1	-2	2
1	1	-1	1
1	1	-1	0
1	1	0	1
1	1	0	0
1	1	0	0
1	1	0	0
1	1	0	0
1	1	0	0
1	1	0	0
1	1	-1	1
1	1	0	0
1	1	0	0
1	1	0	0
1	1	0	0
1	1	0	0
1	1	0	0
1	1	0	0
1	1	0	0
1	1	0	0
1	1	0	0
1	1	0	0
1	1	0	0
1	1	0	0
1	1	0	0
1	1	0	0
1	1	0	0
1	1	0	0
1	1	0	0
1	1	0	0
1	1	0	0
1	1	0	0
1	1	0	0
1	1	0	0
1	1	0	0
1	1	0	0
1	1	0	0
1	1	0	0
1	1	0	0
1	1	0	0
1	1	0	1
1	1	0	1
1	1	0	0
1	1	0	0
1	1	0	0
1	1	0	0
1	1	0	0
1	1	0	0
1	1	0	0
1	1	0	0
1	1	0	0
1	1	0	0
1	1	0	0
1	1	0	0
1	1	0	0
1	1	0	0
1	1	0	0
1	1	0	0
1	1	0	0
1	1	0	0
1	1	0	0
1	1	0	0
1	1	0	1
1	1	0	1
1	1	0	2
1	1	-1	1
1	1	0	0
1	1	-2	3
1	1	-1	3
1	1	-1	3
1	1	-2	2
1	1	0	1
1	1	-1	1
1	1	0	1
1	1	0	1
1	1	0	0
1	1	0	0
1	1	0	0
1	1	0	0
1	1	0	0
1	1	0	0
1	1	0	1
1	1	0	0
1	1	0	0
1	1	0	0
1	1	0	0
1	1	0	0
1	1	0	0
1	1	0	0
1	1	0	0
1	1	0	0
1	1	0	0
1	1	0	0
1	1	0	0
1	1	0	0
1	1	0	0
1	1	0	0
1	1	0	0
1	1	0	0
1	1	0	0
1	1	0	0
1	1	0	0
1	1	0	0
1	1	0	0
1	1	0	0
1	1	0	0
1	1	0	0
1	1	0	0
1	1	0	0
1	1	0	0
1	1	0	0
1	1	0	0
1	1	0	0
1	1	0	0
1	1	0	0
1	1	0	0
1	1	0	0
1	1	0	0
1	1	0	0
1	1	0	0
1	1	0	0
1	1	0	0
1	1	0	0
1	1	0	0
1	1	0	0
1	1	0	0
1	1	0	0
1	1	0	0
1	1	0	0
1	1	0	0
1	1	0	0
1	1	0	0
1	1	0	0
1	1	0	0
1	1	0	0
1	1	0	0
1	1	0	0
1	1	0	0
1	1	0	0
1	1	0	0
1	1	0	0
1	1	0	0
1	1	0	0
1	1	0	0
1	1	0	0
1	1	0	0
1	1	0	0
1	1	0	0
1	1	0	0
1	1	0	0
[truncated: 7,184 more rows]
