# Supplementary material for: Shades of yellow: interactive effects of visual and odour cues in a pest beetle
Source: PeerJ. 2016 Jul 12;4:e2219. doi: 10.7717/peerj.2219 (PMC4950555; doi:10.7717/peerj.2219)
Supplement: Supplemental Information 5 [file peerj-04-2219-s005.zip › Sand/sz 4.csv]

Digital 1	Digital 2	XStep	YStep
1	1	0	4
1	1	0	2
1	1	0	3
1	1	0	4
1	1	0	2
1	1	0	4
1	1	0	2
1	1	0	3
1	1	0	4
1	1	0	3
1	1	0	3
1	1	0	4
1	1	0	3
1	1	0	3
1	1	0	4
1	1	0	3
1	1	0	2
1	1	0	3
1	1	0	3
1	1	0	3
1	1	0	4
1	1	0	3
1	1	0	4
1	1	0	4
1	1	0	3
1	1	0	3
1	1	0	5
1	1	0	2
1	1	0	3
1	1	0	3
1	1	0	4
1	1	0	5
1	1	0	4
1	1	0	2
1	1	0	2
1	1	0	5
1	1	0	4
1	1	0	4
1	1	0	5
1	1	0	3
1	1	0	5
1	1	0	4
1	1	0	4
1	1	0	4
1	1	0	5
1	1	0	4
1	1	0	4
1	1	0	4
1	1	0	5
1	1	0	5
1	1	0	3
1	1	0	4
1	1	0	3
1	1	0	4
1	1	0	5
1	1	0	4
1	1	0	4
1	1	0	5
1	1	0	4
1	1	0	5
1	1	-1	3
1	1	0	3
1	1	0	1
1	1	0	3
1	1	0	3
1	1	0	4
1	1	0	5
1	1	0	4
1	1	0	5
1	1	-1	5
1	1	0	5
1	1	-1	5
1	1	-1	2
1	1	0	3
1	1	-1	2
1	1	-1	3
1	1	-1	3
1	1	0	3
1	1	-1	4
1	1	-1	2
1	1	0	1
1	1	0	0
1	1	0	1
1	1	0	0
1	1	0	1
1	1	0	1
1	1	0	1
1	1	0	1
1	1	0	1
1	1	0	0
1	1	0	0
1	1	0	1
1	1	0	1
1	1	0	0
1	1	0	0
1	1	0	0
1	1	0	0
1	1	1	0
1	1	0	0
1	1	0	0
1	1	0	0
1	1	0	1
1	1	1	2
1	1	0	0
1	1	0	0
1	1	0	1
1	1	0	1
1	1	1	1
1	1	0	1
1	1	1	0
1	1	0	1
1	1	1	1
1	1	1	2
1	1	0	0
1	1	0	0
1	1	0	0
1	1	0	0
1	1	0	1
1	1	0	0
1	1	0	1
1	1	0	0
1	1	0	0
1	1	0	0
1	1	0	0
1	1	0	0
1	1	0	0
1	1	0	0
1	1	0	1
1	1	0	1
1	1	0	3
1	1	0	1
1	1	0	0
1	1	0	1
1	1	0	3
1	1	0	1
1	1	0	1
1	1	0	1
1	1	0	2
1	1	0	2
1	1	0	1
1	1	0	0
1	1	0	1
1	1	0	1
1	1	0	2
1	1	0	1
1	1	0	1
1	1	0	1
1	1	0	1
1	1	0	0
1	1	0	0
1	1	-1	0
1	1	-1	1
1	1	0	0
1	1	-1	1
1	1	0	4
1	1	-1	4
1	1	-1	3
1	1	0	3
1	1	0	3
1	1	0	3
1	1	0	1
1	1	0	1
1	1	0	1
1	1	0	1
1	1	0	0
1	1	0	1
1	1	-1	3
1	1	0	3
1	1	0	4
1	1	-1	4
1	1	0	4
1	1	0	3
1	1	0	4
1	1	0	4
1	1	0	4
1	1	0	5
1	1	0	5
1	1	0	5
1	1	0	5
1	1	0	5
1	1	0	5
1	1	1	5
1	1	0	5
1	1	0	4
1	1	0	4
1	1	0	4
1	1	1	4
1	1	0	4
1	1	1	4
1	1	1	4
1	1	0	4
1	1	1	5
1	1	0	4
1	1	0	4
1	1	0	1
1	1	0	4
1	1	0	3
1	1	1	4
1	1	0	4
1	1	0	5
1	1	0	5
1	1	0	5
1	1	0	4
1	1	0	4
1	1	0	5
1	1	0	4
1	1	0	5
1	1	0	4
1	1	0	5
1	1	1	5
1	1	0	4
1	1	0	5
1	1	0	4
1	1	1	2
1	1	0	4
1	1	0	2
1	1	0	4
1	1	0	4
1	1	0	3
1	1	0	4
1	1	0	2
1	1	-1	1
1	1	0	3
1	1	-1	4
1	1	-2	3
1	1	-2	4
1	1	-2	4
1	1	-1	3
1	1	-2	4
1	1	-2	3
1	1	-2	4
1	1	-2	4
1	1	-2	4
1	1	-2	5
1	1	-3	4
1	1	-2	5
1	1	-2	4
1	1	-1	2
1	1	-1	2
1	1	-2	3
1	1	0	2
1	1	0	2
1	1	-1	1
1	1	0	2
1	1	-2	3
1	1	-1	3
1	1	-1	3
1	1	-1	4
1	1	-1	4
1	1	-1	4
1	1	-1	4
1	1	-1	4
1	1	-1	4
1	1	0	2
1	1	-1	2
1	1	-1	3
1	1	0	4
1	1	0	5
1	1	-1	3
1	1	0	4
1	1	0	4
1	1	0	4
1	1	0	5
1	1	-1	4
1	1	0	3
1	1	0	4
1	1	0	5
1	1	0	2
1	1	0	3
1	1	-1	3
1	1	0	3
1	1	0	4
1	1	-1	1
1	1	0	3
1	1	0	4
1	1	-1	4
1	1	-1	4
1	1	-1	4
1	1	-1	4
1	1	-1	2
1	1	-1	4
1	1	-1	3
1	1	-1	4
1	1	-2	4
1	1	-2	5
1	1	-1	5
1	1	-1	4
1	1	0	3
1	1	-1	3
1	1	-1	3
1	1	0	2
1	1	-1	3
1	1	0	3
1	1	-2	4
1	1	0	2
1	1	-1	4
1	1	-1	3
1	1	0	3
1	1	-1	4
1	1	0	4
1	1	-1	3
1	1	0	4
1	1	0	3
1	1	0	2
1	1	0	1
1	1	0	3
1	1	0	2
1	1	0	2
1	1	0	3
1	1	0	4
1	1	0	4
1	1	0	2
1	1	0	2
1	1	0	2
1	1	0	1
1	1	0	3
1	1	0	1
1	1	0	1
1	1	-1	2
1	1	0	2
1	1	0	2
1	1	0	1
1	1	-1	2
1	1	-1	2
1	1	0	2
1	1	-1	1
1	1	0	1
1	1	0	0
1	1	0	1
1	1	0	1
1	1	0	0
1	1	0	0
1	1	0	0
1	1	0	1
1	1	-1	1
1	1	0	2
1	1	-1	1
1	1	0	2
1	1	0	1
1	1	0	1
1	1	0	3
1	1	-1	0
1	1	-1	2
1	1	0	2
1	1	-1	2
1	1	0	2
1	1	0	1
1	1	0	1
1	1	0	0
1	1	0	0
1	1	0	0
1	1	0	0
1	1	0	1
1	1	0	3
1	1	-1	2
1	1	0	3
1	1	-1	3
1	1	-1	4
1	1	-1	2
1	1	-1	1
1	1	0	1
1	1	0	0
1	1	0	0
1	1	0	1
1	1	0	1
1	1	-1	0
1	1	-1	1
1	1	-2	2
1	1	-2	2
1	1	0	1
1	1	-2	1
1	1	-2	2
1	1	-1	1
1	1	0	0
1	1	0	0
1	1	0	0
1	1	0	0
1	1	0	0
1	1	-1	1
1	1	-2	2
1	1	-2	3
1	1	-3	3
1	1	-2	3
1	1	-2	2
1	1	-3	3
1	1	-2	2
1	1	-4	3
1	1	-2	2
1	1	-3	2
1	1	-3	2
1	1	-2	1
1	1	-3	1
1	1	-2	1
1	1	-2	0
1	1	-2	0
1	1	-2	1
1	1	0	0
1	1	-2	0
1	1	-2	1
1	1	-2	1
1	1	-2	1
1	1	-2	1
1	1	-2	0
1	1	-2	1
1	1	0	0
1	1	-1	0
1	1	0	1
1	1	0	0
1	1	0	0
1	1	0	1
1	1	0	0
1	1	0	0
1	1	0	0
1	1	0	0
1	1	0	0
1	1	0	0
1	1	0	0
1	1	0	0
1	1	0	0
1	1	0	0
1	1	0	0
1	1	0	0
1	1	-1	1
1	1	0	1
1	1	0	0
1	1	0	0
1	1	0	0
1	1	0	0
1	1	0	0
1	1	0	0
1	1	0	0
1	1	-1	0
1	1	0	1
1	1	0	0
1	1	0	0
1	1	0	0
1	1	0	0
1	1	0	0
1	1	0	0
1	1	0	0
1	1	0	0
1	1	0	0
1	1	0	0
1	1	0	0
1	1	0	0
1	1	0	0
1	1	0	1
1	1	0	0
1	1	0	0
1	1	0	0
1	1	0	0
1	1	0	0
1	1	0	0
1	1	0	0
1	1	0	1
1	1	0	1
1	1	0	0
1	1	0	0
1	1	0	0
1	1	0	0
1	1	0	1
1	1	0	0
1	1	0	0
1	1	0	0
1	1	0	0
1	1	0	0
1	1	0	0
1	1	0	1
1	1	-1	1
1	1	0	0
1	1	0	2
1	1	0	1
1	1	0	2
1	1	0	1
1	1	0	1
1	1	0	0
1	1	0	0
1	1	0	1
1	1	0	0
1	1	0	0
1	1	-1	1
1	1	-1	1
1	1	-1	2
1	1	0	1
1	1	0	1
1	1	-2	3
1	1	0	1
1	1	0	1
1	1	0	0
1	1	0	0
1	1	0	0
1	1	0	0
1	1	0	2
1	1	0	0
1	1	0	2
1	1	0	2
1	1	0	2
1	1	0	1
1	1	0	0
1	1	0	1
1	1	0	0
1	1	0	0
1	1	0	1
1	1	0	0
1	1	0	0
1	1	0	0
1	1	0	0
1	1	0	1
1	1	0	1
1	1	0	0
1	1	0	0
1	1	0	0
1	1	0	0
1	1	0	0
1	1	0	1
1	1	0	2
1	1	0	2
1	1	0	2
1	1	0	4
1	1	0	1
1	1	0	2
1	1	0	2
1	1	0	4
1	1	0	3
1	1	0	3
1	1	0	3
1	1	0	2
1	1	0	3
1	1	0	3
1	1	0	4
1	1	0	3
1	1	1	3
1	1	0	1
1	1	0	2
1	1	0	4
1	1	0	2
1	1	0	4
1	1	0	3
1	1	0	3
1	1	0	4
1	1	0	4
1	1	0	4
1	1	0	4
1	1	0	5
1	1	0	5
1	1	0	2
1	1	0	3
1	1	0	3
1	1	0	3
1	1	0	4
1	1	-1	3
1	1	0	4
1	1	-1	4
1	1	-1	4
1	1	0	2
1	1	0	1
1	1	-1	2
1	1	0	3
1	1	0	2
1	1	0	1
1	1	0	2
1	1	0	3
1	1	0	1
1	1	0	2
1	1	0	2
1	1	0	0
1	1	0	0
1	1	0	1
1	1	0	0
1	1	0	0
1	1	0	2
1	1	0	1
1	1	1	2
1	1	1	2
1	1	0	3
1	1	0	3
1	1	0	1
1	1	0	4
1	1	0	4
1	1	0	1
1	1	0	1
1	1	0	4
1	1	1	3
1	1	1	2
1	1	0	1
1	1	0	3
1	1	0	3
1	1	1	3
1	1	0	4
1	1	0	2
1	1	1	3
1	1	0	3
1	1	1	3
1	1	1	3
1	1	1	3
1	1	1	4
1	1	1	4
1	1	2	3
1	1	1	5
1	1	1	5
1	1	2	5
1	1	0	5
1	1	2	4
1	1	1	4
1	1	0	2
1	1	1	4
1	1	1	5
1	1	0	4
1	1	1	3
1	1	1	5
1	1	1	5
1	1	1	2
1	1	1	5
1	1	1	5
1	1	1	3
1	1	1	5
1	1	1	3
1	1	0	2
1	1	1	3
1	1	1	3
1	1	1	1
1	1	1	5
1	1	1	2
1	1	2	3
1	1	1	4
1	1	2	4
1	1	2	4
1	1	1	4
1	1	1	4
1	1	1	5
1	1	1	4
1	1	1	3
1	1	1	2
1	1	0	3
1	1	1	3
1	1	1	4
1	1	1	4
1	1	2	4
1	1	1	3
1	1	1	3
1	1	2	3
1	1	2	3
1	1	1	3
1	1	2	3
1	1	2	3
1	1	2	4
1	1	2	3
1	1	1	3
1	1	2	4
1	1	1	2
1	1	1	3
1	1	1	2
1	1	0	1
1	1	1	4
1	1	0	2
1	1	0	3
1	1	0	3
1	1	0	3
1	1	0	3
1	1	0	3
1	1	1	4
1	1	0	1
1	1	0	3
1	1	0	3
1	1	1	3
1	1	0	2
1	1	0	2
1	1	0	3
1	1	1	3
1	1	0	3
1	1	0	2
1	1	0	1
1	1	0	0
1	1	0	2
1	1	0	2
1	1	0	2
1	1	0	1
1	1	0	2
1	1	0	4
1	1	0	0
1	1	0	1
1	1	0	3
1	1	0	3
1	1	0	4
1	1	0	3
1	1	0	4
1	1	0	4
1	1	0	3
1	1	0	3
1	1	0	4
1	1	0	1
1	1	0	2
1	1	0	5
1	1	0	3
1	1	0	3
1	1	0	3
1	1	1	3
1	1	0	3
1	1	0	3
1	1	0	1
1	1	0	2
1	1	0	2
1	1	0	3
1	1	0	2
1	1	0	3
1	1	0	4
1	1	0	3
1	1	0	2
1	1	0	5
1	1	0	3
1	1	0	3
1	1	0	4
1	1	0	4
1	1	1	5
1	1	0	6
1	1	1	3
1	1	1	5
1	1	0	1
1	1	0	1
1	1	0	4
1	1	0	3
1	1	0	4
1	1	0	2
1	1	0	5
1	1	0	4
1	1	0	5
1	1	0	3
1	1	0	5
1	1	0	4
1	1	0	3
1	1	0	3
1	1	0	4
1	1	0	4
1	1	0	3
1	1	0	3
1	1	0	2
1	1	0	2
1	1	0	2
1	1	0	3
1	1	0	3
1	1	0	3
1	1	0	3
1	1	0	4
1	1	0	3
1	1	0	3
1	1	0	3
1	1	-1	2
1	1	0	3
1	1	-1	3
1	1	0	1
1	1	0	1
1	1	0	3
1	1	0	3
1	1	0	2
1	1	0	3
1	1	0	3
1	1	0	2
1	1	0	3
1	1	0	2
1	1	0	2
1	1	0	1
1	1	1	3
1	1	1	2
1	1	1	2
1	1	1	1
1	1	2	1
1	1	2	0
1	1	1	0
1	1	1	0
1	1	1	0
1	1	1	0
1	1	1	0
1	1	1	0
1	1	1	0
1	1	0	0
1	1	1	0
1	1	1	0
1	1	1	0
1	1	1	0
1	1	0	0
1	1	0	0
1	1	1	0
1	1	1	0
1	1	0	0
1	1	1	0
1	1	0	1
1	1	1	1
1	1	0	0
1	1	0	0
1	1	0	0
1	1	0	1
1	1	1	1
1	1	2	1
1	1	1	1
1	1	0	0
1	1	0	0
1	1	1	1
1	1	0	0
1	1	0	0
1	1	0	0
1	1	0	0
1	1	0	0
1	1	0	1
1	1	0	1
1	1	0	0
1	1	0	1
1	1	0	0
1	1	0	0
1	1	0	0
1	1	0	0
1	1	0	0
1	1	1	1
1	1	1	0
1	1	0	1
1	1	0	1
1	1	0	0
1	1	0	0
1	1	0	0
1	1	1	0
1	1	0	0
1	1	0	0
1	1	0	0
1	1	0	0
1	1	0	0
1	1	0	0
1	1	0	0
1	1	0	0
1	1	0	0
1	1	0	0
1	1	0	0
1	1	0	0
1	1	0	0
1	1	0	0
1	1	0	0
1	1	0	0
1	1	0	0
1	1	0	0
1	1	0	0
1	1	0	0
1	1	0	0
1	1	0	0
1	1	0	0
1	1	0	0
1	1	0	0
1	1	0	0
1	1	0	0
1	1	1	1
1	1	0	0
1	1	0	0
1	1	0	0
1	1	0	0
1	1	0	0
1	1	0	0
1	1	0	0
1	1	0	0
1	1	0	0
1	1	0	2
1	1	1	1
1	1	1	1
1	1	0	1
1	1	0	1
1	1	0	0
1	1	0	0
1	1	0	0
1	1	0	0
1	1	0	0
1	1	0	0
1	1	1	1
1	1	0	1
1	1	1	1
1	1	2	2
1	1	1	2
1	1	1	1
1	1	1	0
1	1	0	0
1	1	0	0
1	1	1	3
1	1	1	2
1	1	1	1
1	1	1	1
1	1	0	0
1	1	0	0
1	1	0	2
1	1	1	2
1	1	1	1
1	1	1	1
1	1	1	2
1	1	0	0
1	1	0	0
1	1	0	1
1	1	0	1
1	1	0	0
1	1	0	0
1	1	0	0
1	1	0	0
1	1	0	0
1	1	0	0
1	1	0	0
1	1	0	0
1	1	0	0
1	1	0	0
1	1	0	0
1	1	0	0
1	1	0	0
1	1	0	0
1	1	0	0
1	1	0	1
1	1	0	1
1	1	0	0
1	1	0	0
1	1	0	0
1	1	0	1
1	1	0	0
1	1	0	0
1	1	0	0
1	1	0	1
1	1	1	2
1	1	0	1
1	1	0	1
1	1	0	0
1	1	0	1
1	1	0	1
1	1	1	2
1	1	0	0
1	1	0	1
1	1	0	1
1	1	0	2
1	1	0	2
1	1	0	2
1	1	0	1
1	1	0	2
1	1	0	2
1	1	0	2
1	1	0	2
1	1	0	2
1	1	0	1
1	1	0	3
1	1	0	2
1	1	0	1
1	1	0	2
1	1	0	3
1	1	0	2
1	1	0	2
1	1	0	2
1	1	0	2
1	1	-1	3
1	1	0	1
1	1	0	3
1	1	-1	2
1	1	0	3
1	1	0	3
1	1	0	2
1	1	0	2
1	1	0	2
1	1	0	1
1	1	0	2
1	1	0	1
1	1	0	0
1	1	1	1
1	1	1	2
1	1	2	2
1	1	1	1
1	1	2	1
1	1	2	1
1	1	2	0
1	1	2	1
1	1	2	0
1	1	2	0
1	1	2	0
1	1	2	0
1	1	3	0
1	1	2	0
1	1	2	0
1	1	3	0
1	1	2	0
1	1	1	0
1	1	3	0
1	1	2	1
1	1	2	0
1	1	3	1
1	1	2	0
1	1	3	1
1	1	3	1
1	1	3	1
1	1	3	1
1	1	2	0
1	1	3	1
1	1	2	1
1	1	3	1
1	1	0	0
1	1	2	0
1	1	3	1
1	1	2	0
1	1	3	1
1	1	3	1
1	1	1	0
1	1	1	0
1	1	1	0
1	1	0	0
1	1	0	0
1	1	0	0
1	1	0	0
1	1	0	0
1	1	0	0
1	1	0	0
1	1	1	0
1	1	1	0
1	1	1	0
1	1	0	0
1	1	1	0
1	1	0	0
1	1	0	0
1	1	1	0
1	1	0	0
1	1	1	0
1	1	1	0
1	1	2	0
1	1	0	0
1	1	1	0
1	1	0	0
1	1	0	0
1	1	0	0
1	1	0	0
1	1	1	0
1	1	1	0
1	1	1	0
1	1	2	0
1	1	2	0
1	1	2	0
1	1	2	0
1	1	2	0
1	1	1	0
1	1	2	0
1	1	1	0
1	1	2	0
1	1	2	0
1	1	1	0
1	1	1	0
1	1	3	0
1	1	2	0
1	1	2	0
1	1	1	0
1	1	1	0
1	1	2	0
1	1	2	0
1	1	2	0
1	1	3	0
1	1	2	0
1	1	2	0
1	1	2	0
1	1	0	0
1	1	3	0
1	1	2	0
1	1	1	0
1	1	1	0
1	1	1	0
1	1	0	0
1	1	0	0
1	1	0	0
1	1	0	0
1	1	1	0
1	1	0	0
1	1	0	0
1	1	0	0
1	1	1	0
1	1	1	0
1	1	2	0
1	1	1	0
1	1	1	0
1	1	1	0
1	1	0	0
1	1	0	0
1	1	0	0
1	1	1	0
1	1	1	0
1	1	2	0
1	1	2	0
1	1	1	0
1	1	1	0
1	1	1	0
1	1	0	0
1	1	0	0
1	1	0	0
1	1	2	0
1	1	2	0
1	1	2	-1
1	1	1	0
1	1	1	0
1	1	2	0
1	1	1	0
1	1	2	-1
1	1	2	0
1	1	2	0
1	1	1	0
1	1	1	0
1	1	0	0
1	1	0	0
1	1	0	0
1	1	1	0
1	1	2	0
1	1	2	0
1	1	2	0
1	1	1	-1
1	1	2	0
1	1	2	0
1	1	1	0
1	1	1	0
1	1	0	0
1	1	0	0
1	1	0	0
1	1	1	0
1	1	1	0
1	1	1	0
1	1	2	0
1	1	1	-1
1	1	1	0
1	1	1	0
1	1	0	0
1	1	0	0
1	1	0	0
1	1	0	0
1	1	0	0
1	1	0	0
1	1	0	0
1	1	0	0
1	1	0	0
1	1	0	0
1	1	0	0
1	1	0	0
1	1	0	0
1	1	0	0
1	1	0	0
1	1	0	0
1	1	0	0
1	1	0	0
1	1	0	0
1	1	1	0
1	1	1	0
1	1	1	0
1	1	0	0
1	1	0	0
1	1	0	0
1	1	0	0
1	1	0	0
1	1	0	0
1	1	0	0
1	1	0	0
1	1	0	0
1	1	0	0
1	1	0	0
1	1	0	0
1	1	0	0
1	1	0	0
1	1	0	0
1	1	0	0
1	1	0	0
1	1	0	0
1	1	0	0
1	1	0	0
1	1	0	0
1	1	0	0
1	1	0	0
1	1	0	0
1	1	0	0
1	1	0	0
1	1	0	0
1	1	0	0
1	1	0	0
1	1	0	0
1	1	0	0
1	1	0	0
1	1	0	0
1	1	0	0
1	1	0	0
1	1	0	0
1	1	0	0
1	1	0	0
1	1	0	0
1	1	1	0
1	1	0	0
1	1	0	0
1	1	0	0
1	1	0	0
1	1	0	0
1	1	0	0
1	1	0	0
1	1	0	0
1	1	0	0
1	1	0	0
1	1	0	0
1	1	0	0
1	1	0	0
1	1	0	0
1	1	0	0
1	1	0	0
1	1	0	0
1	1	0	0
1	1	0	0
1	1	0	0
1	1	0	0
1	1	0	0
1	1	0	0
1	1	0	0
1	1	0	0
1	1	0	0
1	1	0	0
1	1	0	0
1	1	0	0
1	1	0	0
1	1	0	0
1	1	0	0
1	1	0	0
1	1	0	0
1	1	0	0
1	1	0	0
1	1	0	0
1	1	1	0
1	1	0	0
1	1	0	0
1	1	2	0
1	1	1	0
1	1	0	0
1	1	1	0
1	1	0	0
1	1	0	0
1	1	0	0
1	1	0	0
1	1	0	0
1	1	0	0
1	1	0	0
1	1	0	0
1	1	1	0
1	1	2	0
1	1	2	0
1	1	1	0
1	1	1	0
1	1	2	0
1	1	1	0
1	1	1	0
1	1	0	0
1	1	0	0
1	1	0	0
1	1	0	0
1	1	0	0
1	1	0	0
1	1	1	0
1	1	0	0
1	1	0	0
1	1	0	0
1	1	0	0
1	1	0	0
1	1	0	0
1	1	0	0
1	1	0	0
1	1	1	0
1	1	0	0
1	1	1	0
1	1	0	0
1	1	0	0
1	1	0	0
1	1	0	0
1	1	0	0
1	1	0	0
1	1	0	0
1	1	0	0
1	1	0	0
1	1	0	0
1	1	0	0
1	1	0	0
1	1	0	0
1	1	0	0
1	1	0	1
1	1	1	1
1	1	1	0
1	1	1	1
1	1	1	1
1	1	1	1
1	1	1	1
1	1	0	1
1	1	0	0
1	1	0	0
1	1	0	0
1	1	1	1
1	1	1	1
1	1	1	2
1	1	1	1
1	1	2	1
1	1	1	0
1	1	1	2
1	1	1	2
1	1	2	2
1	1	2	3
1	1	1	2
1	1	2	2
1	1	1	3
1	1	1	2
1	1	0	1
1	1	0	1
1	1	0	2
1	1	0	2
1	1	0	1
1	1	0	1
1	1	0	3
1	1	0	2
1	1	0	2
1	1	0	2
1	1	0	2
1	1	1	3
1	1	0	1
1	1	1	3
1	1	0	1
1	1	1	2
1	1	0	1
1	1	1	2
1	1	0	2
1	1	0	1
1	1	0	1
1	1	0	2
1	1	0	1
1	1	0	1
1	1	0	1
1	1	0	0
1	1	0	0
1	1	0	0
1	1	0	0
1	1	0	0
1	1	0	0
1	1	0	0
1	1	0	0
1	1	0	0
1	1	0	0
1	1	0	2
1	1	0	0
1	1	0	0
1	1	0	0
1	1	0	0
1	1	0	0
1	1	0	0
1	1	0	0
1	1	0	0
1	1	0	0
1	1	0	0
1	1	0	0
1	1	0	0
1	1	0	0
1	1	0	0
1	1	0	0
1	1	0	0
1	1	0	0
1	1	0	0
1	1	0	0
1	1	0	1
1	1	0	0
1	1	0	0
1	1	0	0
1	1	0	0
1	1	0	0
1	1	0	0
1	1	0	0
1	1	0	0
1	1	0	0
1	1	0	1
1	1	0	0
1	1	0	0
1	1	0	0
1	1	0	0
1	1	0	0
1	1	0	0
1	1	0	0
1	1	0	1
1	1	0	1
1	1	0	2
1	1	0	2
1	1	0	1
1	1	0	1
1	1	0	1
1	1	0	0
1	1	0	1
1	1	0	1
1	1	0	0
1	1	0	0
1	1	0	0
1	1	0	0
1	1	0	0
1	1	0	1
1	1	0	1
1	1	0	2
1	1	0	2
1	1	0	1
1	1	0	1
1	1	0	2
1	1	1	2
1	1	0	1
1	1	0	2
1	1	0	0
1	1	0	1
1	1	0	1
1	1	0	1
1	1	0	2
1	1	0	3
1	1	0	1
1	1	0	2
1	1	0	2
1	1	1	3
1	1	0	1
1	1	0	1
1	1	0	2
1	1	1	2
1	1	1	1
1	1	0	0
1	1	0	0
1	1	0	0
1	1	0	0
1	1	0	0
1	1	0	0
1	1	0	0
1	1	0	0
1	1	0	0
1	1	0	0
1	1	0	0
1	1	0	0
1	1	0	0
1	1	0	0
1	1	0	0
1	1	0	0
1	1	0	0
1	1	0	0
1	1	0	0
1	1	0	0
1	1	0	0
1	1	0	0
1	1	0	0
1	1	0	0
1	1	0	0
1	1	0	0
1	1	0	0
1	1	2	1
1	1	0	0
1	1	1	1
1	1	1	0
1	1	1	0
1	1	1	0
1	1	1	0
1	1	1	0
1	1	0	0
1	1	0	0
1	1	0	0
1	1	0	0
1	1	0	0
1	1	0	0
1	1	0	0
1	1	0	0
1	1	0	0
1	1	0	0
1	1	0	0
1	1	0	0
1	1	0	0
1	1	0	0
1	1	0	0
1	1	0	0
1	1	0	0
1	1	0	0
1	1	0	0
1	1	0	0
1	1	0	0
1	1	0	0
1	1	0	0
1	1	0	0
1	1	0	0
1	1	0	0
1	1	0	0
1	1	0	0
1	1	0	0
1	1	0	0
1	1	0	0
1	1	0	0
1	1	0	0
1	1	0	0
1	1	0	0
1	1	0	0
1	1	0	0
1	1	0	0
1	1	0	0
1	1	0	0
1	1	0	0
1	1	0	0
1	1	1	0
1	1	0	0
1	1	0	0
1	1	0	0
1	1	0	0
1	1	0	0
1	1	0	0
1	1	2	0
1	1	2	0
1	1	1	0
1	1	1	0
1	1	2	0
1	1	1	0
1	1	0	0
1	1	2	0
1	1	2	0
1	1	3	1
1	1	2	0
1	1	1	0
1	1	1	0
1	1	0	0
1	1	0	0
1	1	0	0
1	1	1	0
1	1	2	0
1	1	2	1
1	1	3	1
1	1	0	0
1	1	0	0
1	1	0	0
1	1	0	0
1	1	0	0
1	1	0	0
1	1	0	0
1	1	0	0
1	1	0	0
1	1	0	0
1	1	0	0
1	1	0	0
1	1	0	0
1	1	0	0
1	1	0	0
1	1	0	0
1	1	0	0
1	1	0	0
1	1	0	0
1	1	0	0
1	1	0	0
1	1	0	0
1	1	0	0
1	1	0	0
1	1	0	0
1	1	0	0
1	1	2	1
1	1	2	0
1	1	2	0
1	1	1	0
1	1	0	0
1	1	0	0
1	1	0	0
1	1	0	0
1	1	1	1
1	1	1	0
1	1	1	0
1	1	0	0
1	1	0	0
1	1	0	0
1	1	0	0
1	1	0	0
1	1	0	0
1	1	0	0
1	1	0	0
1	1	0	0
1	1	0	0
1	1	0	0
1	1	0	0
1	1	0	0
1	1	0	0
1	1	0	0
1	1	1	1
1	1	0	1
1	1	1	1
1	1	2	1
1	1	1	1
1	1	1	2
1	1	1	2
1	1	0	0
1	1	0	0
1	1	0	0
1	1	0	0
1	1	0	0
1	1	0	0
1	1	1	1
1	1	0	2
1	1	1	1
1	1	0	1
1	1	0	1
1	1	0	1
1	1	0	0
1	1	0	0
1	1	0	0
1	1	0	1
1	1	0	0
1	1	0	0
1	1	0	0
1	1	0	0
1	1	0	0
1	1	0	0
1	1	0	0
1	1	0	0
1	1	0	0
1	1	0	0
1	1	1	0
1	1	0	1
1	1	0	1
1	1	0	1
1	1	0	0
1	1	0	0
1	1	0	0
1	1	0	0
1	1	0	0
1	1	0	0
1	1	1	0
1	1	1	1
1	1	0	2
1	1	2	2
1	1	1	2
1	1	2	3
1	1	2	3
1	1	1	2
1	1	2	3
1	1	3	3
1	1	1	0
1	1	1	1
1	1	1	2
1	1	3	2
1	1	1	2
1	1	1	2
1	1	1	0
1	1	0	0
1	1	1	2
1	1	0	0
1	1	0	0
1	1	0	0
1	1	0	0
1	1	0	0
1	1	0	0
1	1	0	0
1	1	0	0
1	1	0	1
1	1	1	0
1	1	0	1
1	1	0	2
1	1	0	1
1	1	1	1
1	1	1	2
1	1	0	3
1	1	1	2
1	1	0	2
1	1	1	3
1	1	1	4
1	1	0	1
1	1	0	4
1	1	0	2
1	1	0	2
1	1	0	2
1	1	0	3
1	1	0	3
1	1	0	3
1	1	0	4
1	1	1	3
1	1	0	4
1	1	0	2
1	1	1	3
1	1	0	3
1	1	0	3
1	1	1	3
1	1	0	4
1	1	1	4
1	1	1	2
1	1	1	5
1	1	1	4
1	1	1	3
1	1	1	3
1	1	1	3
1	1	1	3
1	1	1	3
1	1	1	2
1	1	2	4
1	1	1	3
1	1	1	2
1	1	1	4
1	1	1	3
1	1	0	2
1	1	0	3
1	1	0	3
1	1	0	3
1	1	0	3
1	1	0	3
1	1	0	4
1	1	0	3
1	1	0	3
1	1	0	3
1	1	-1	3
1	1	-1	2
1	1	-1	3
1	1	-2	2
1	1	-1	1
1	1	-2	1
1	1	-2	2
1	1	-1	3
1	1	-2	3
1	1	-2	3
1	1	-1	2
1	1	-2	3
1	1	-1	4
1	1	-2	4
1	1	-1	2
1	1	0	2
1	1	-1	3
1	1	-1	3
1	1	-1	4
1	1	0	3
1	1	-1	4
1	1	-1	3
1	1	0	3
1	1	-1	4
1	1	0	5
1	1	0	3
1	1	-1	4
1	1	0	3
1	1	-1	3
1	1	0	2
1	1	0	2
1	1	-1	3
1	1	-1	3
1	1	0	2
1	1	0	3
1	1	0	2
1	1	0	3
1	1	0	2
1	1	0	2
1	1	0	3
1	1	0	3
1	1	0	2
1	1	0	3
1	1	0	1
1	1	0	1
1	1	0	3
1	1	0	1
1	1	0	0
1	1	0	3
1	1	0	4
1	1	0	3
1	1	0	4
1	1	0	2
1	1	0	3
1	1	0	3
1	1	0	3
1	1	0	1
1	1	-1	1
1	1	0	1
1	1	-2	1
1	1	-1	1
1	1	-2	1
1	1	-2	1
1	1	-1	1
1	1	-2	0
1	1	-2	1
1	1	-2	1
1	1	-1	1
1	1	-2	1
1	1	-1	1
1	1	-1	1
1	1	-1	1
1	1	-2	2
1	1	-2	1
1	1	-1	3
1	1	-1	2
1	1	-2	3
1	1	-1	3
1	1	0	3
1	1	-1	2
1	1	0	3
1	1	0	2
1	1	0	3
1	1	0	2
1	1	0	1
1	1	0	1
1	1	0	1
1	1	0	0
1	1	0	2
1	1	0	3
1	1	0	2
1	1	0	1
1	1	0	1
1	1	0	0
1	1	0	2
1	1	0	2
1	1	0	2
1	1	0	2
1	1	0	0
1	1	0	1
1	1	0	1
1	1	0	0
1	1	0	0
1	1	0	0
1	1	0	0
1	1	0	1
1	1	0	2
1	1	0	2
1	1	1	2
1	1	0	0
1	1	0	1
1	1	1	4
1	1	1	2
1	1	1	0
1	1	1	1
1	1	0	0
1	1	0	1
1	1	0	1
1	1	0	0
1	1	0	0
1	1	0	0
1	1	0	0
1	1	0	0
1	1	0	0
1	1	0	0
1	1	1	1
1	1	1	1
1	1	0	1
1	1	0	1
1	1	0	0
1	1	0	1
1	1	0	0
1	1	0	0
1	1	0	0
1	1	0	0
1	1	0	0
1	1	1	0
1	1	0	0
1	1	0	0
1	1	0	0
1	1	0	0
1	1	1	0
1	1	2	1
1	1	1	0
1	1	2	0
1	1	2	0
1	1	1	0
1	1	0	0
1	1	1	0
1	1	0	0
1	1	2	0
1	1	1	0
1	1	2	-1
1	1	2	-1
1	1	1	-2
1	1	2	-1
1	1	1	-2
1	1	1	-2
1	1	2	-2
1	1	2	-2
1	1	2	-2
1	1	2	-2
1	1	2	-1
1	1	1	0
1	1	2	-1
1	1	2	0
1	1	1	0
1	1	2	0
1	1	1	0
1	1	3	-1
1	1	2	0
1	1	3	-1
1	1	3	0
1	1	2	-1
1	1	2	-1
1	1	3	0
1	1	2	0
1	1	1	-1
1	1	1	0
1	1	2	-2
1	1	1	0
1	1	0	0
1	1	0	0
1	1	0	0
1	1	0	0
1	1	0	0
1	1	0	0
1	1	1	0
1	1	1	0
1	1	1	0
1	1	0	0
1	1	1	0
1	1	1	0
1	1	2	0
1	1	1	0
1	1	1	0
1	1	0	0
1	1	1	0
1	1	2	0
1	1	2	1
1	1	1	0
1	1	2	0
1	1	2	0
1	1	2	0
1	1	1	0
1	1	2	1
1	1	1	1
1	1	1	1
1	1	1	0
1	1	0	0
1	1	0	1
1	1	1	1
1	1	0	1
1	1	1	1
1	1	0	1
1	1	1	0
1	1	0	1
1	1	2	2
1	1	1	1
1	1	2	1
1	1	1	1
1	1	2	3
1	1	2	2
1	1	2	1
1	1	1	1
1	1	2	1
1	1	3	2
1	1	2	1
1	1	1	0
1	1	2	0
1	1	2	1
1	1	2	1
1	1	2	0
1	1	1	0
1	1	0	0
1	1	0	0
1	1	0	0
1	1	1	1
1	1	2	1
1	1	1	1
1	1	1	0
1	1	1	1
1	1	2	2
1	1	1	1
1	1	2	1
1	1	2	1
1	1	2	2
1	1	3	1
1	1	2	1
1	1	3	2
1	1	3	1
1	1	2	1
1	1	2	2
1	1	3	2
1	1	3	1
1	1	1	2
1	1	2	0
1	1	3	1
1	1	2	0
1	1	3	0
1	1	1	0
1	1	1	0
1	1	1	0
1	1	2	0
1	1	3	0
1	1	2	0
1	1	3	0
1	1	2	0
1	1	2	0
1	1	1	0
1	1	2	0
1	1	3	0
1	1	2	0
1	1	2	0
1	1	2	0
1	1	0	0
1	1	1	0
1	1	2	1
1	1	1	0
1	1	1	1
1	1	1	0
1	1	1	1
1	1	1	1
1	1	2	0
1	1	1	1
1	1	2	1
1	1	2	0
1	1	3	1
1	1	2	1
1	1	0	1
1	1	1	0
1	1	3	1
1	1	3	1
1	1	2	0
1	1	4	1
1	1	3	0
1	1	4	1
1	1	3	0
1	1	5	1
1	1	4	0
1	1	4	0
1	1	4	0
1	1	5	1
1	1	5	0
1	1	3	1
1	1	4	1
1	1	5	1
1	1	3	1
1	1	3	1
1	1	3	1
[truncated: 7,323 more rows]
