# Supplementary material for: Shades of yellow: interactive effects of visual and odour cues in a pest beetle
Source: PeerJ. 2016 Jul 12;4:e2219. doi: 10.7717/peerj.2219 (PMC4950555; doi:10.7717/peerj.2219)
Supplement: Supplemental Information 5 [file peerj-04-2219-s005.zip › Sand/sz 7.csv]

Digital 1	Digital 2	XStep	YStep
1	1	0	0
1	1	0	0
1	1	0	0
1	1	0	0
1	1	0	0
1	1	0	0
1	1	0	0
1	1	0	0
1	1	0	0
1	1	0	0
1	1	0	0
1	1	0	0
1	1	0	0
1	1	0	0
1	1	0	0
1	1	0	0
1	1	0	0
1	1	0	0
1	1	0	0
1	1	0	0
1	1	0	0
1	1	0	0
1	1	0	0
1	1	0	0
1	1	0	0
1	1	0	0
1	1	0	0
1	1	0	0
1	1	0	0
1	1	0	0
1	1	0	0
1	1	0	0
1	1	0	0
1	1	0	0
1	1	0	0
1	1	-2	0
1	1	-1	0
1	1	-1	0
1	1	-1	0
1	1	-2	2
1	1	-1	1
1	1	-3	1
1	1	-3	1
1	1	-4	2
1	1	-4	0
1	1	-2	1
1	1	-4	3
1	1	-4	1
1	1	-4	2
1	1	-5	2
1	1	-6	2
1	1	-5	3
1	1	-3	2
1	1	-4	1
1	1	-2	0
1	1	-4	4
1	1	-5	2
1	1	-6	3
1	1	-5	1
1	1	-3	1
1	1	-4	2
1	1	-5	1
1	1	-5	1
1	1	-5	3
1	1	-6	2
1	1	-6	3
1	1	-6	3
1	1	-7	3
1	1	-5	4
1	1	-6	1
1	1	-3	1
1	1	-4	3
1	1	-2	1
1	1	-5	1
1	1	-4	2
1	1	-6	3
1	1	-7	2
1	1	-7	4
1	1	-5	1
1	1	-4	2
1	1	-5	3
1	1	-6	1
1	1	-5	3
1	1	-6	2
1	1	-6	2
1	1	-8	3
1	1	-5	2
1	1	-6	2
1	1	-6	1
1	1	-4	0
1	1	-5	1
1	1	-5	1
1	1	-6	0
1	1	-5	0
1	1	-5	0
1	1	-6	0
1	1	-7	0
1	1	-7	0
1	1	-7	1
1	1	-8	0
1	1	-7	1
1	1	-5	0
1	1	-5	0
1	1	-4	1
1	1	-3	0
1	1	-5	0
1	1	-4	1
1	1	-5	0
1	1	-5	0
1	1	-6	1
1	1	-3	0
1	1	-4	0
1	1	-1	1
1	1	-2	0
1	1	-1	0
1	1	-1	0
1	1	0	0
1	1	-1	0
1	1	-1	0
1	1	0	0
1	1	-1	0
1	1	0	0
1	1	-2	-1
1	1	-1	0
1	1	-1	0
1	1	-3	-1
1	1	-2	-2
1	1	-4	-1
1	1	-3	-1
1	1	-3	-2
1	1	-4	-1
1	1	-4	0
1	1	-2	-1
1	1	-2	0
1	1	-1	0
1	1	-1	0
1	1	0	0
1	1	0	0
1	1	0	0
1	1	-1	0
1	1	-2	0
1	1	-2	0
1	1	-2	0
1	1	-1	0
1	1	-1	0
1	1	0	0
1	1	-4	0
1	1	-1	0
1	1	0	0
1	1	0	0
1	1	0	0
1	1	0	0
1	1	0	0
1	1	-1	0
1	1	-1	0
1	1	-2	0
1	1	-2	0
1	1	-2	0
1	1	-1	0
1	1	0	0
1	1	0	0
1	1	0	0
1	1	0	0
1	1	0	0
1	1	0	0
1	1	0	0
1	1	0	0
1	1	0	0
1	1	0	0
1	1	0	0
1	1	0	0
1	1	0	0
1	1	0	0
1	1	0	0
1	1	0	0
1	1	0	0
1	1	0	0
1	1	0	0
1	1	0	0
1	1	0	0
1	1	0	0
1	1	0	0
1	1	0	0
1	1	0	0
1	1	0	0
1	1	0	0
1	1	0	0
1	1	0	0
1	1	0	0
1	1	0	0
1	1	0	0
1	1	0	0
1	1	0	0
1	1	0	0
1	1	0	0
1	1	0	0
1	1	0	0
1	1	0	0
1	1	0	0
1	1	-1	0
1	1	0	0
1	1	0	0
1	1	0	0
1	1	0	0
1	1	0	0
1	1	0	0
1	1	0	0
1	1	0	0
1	1	-1	0
1	1	-1	0
1	1	-1	0
1	1	-1	0
1	1	-3	0
1	1	-1	0
1	1	0	0
1	1	0	0
1	1	0	0
1	1	0	0
1	1	0	0
1	1	0	0
1	1	0	0
1	1	0	0
1	1	0	0
1	1	0	0
1	1	0	0
1	1	0	0
1	1	0	0
1	1	0	0
1	1	0	0
1	1	0	0
1	1	0	0
1	1	0	0
1	1	0	0
1	1	0	0
1	1	0	0
1	1	0	0
1	1	0	0
1	1	0	0
1	1	-1	0
1	1	-1	0
1	1	-2	0
1	1	-1	0
1	1	-1	0
1	1	-3	0
1	1	-3	0
1	1	-3	0
1	1	-1	0
1	1	0	0
1	1	0	0
1	1	0	0
1	1	-1	0
1	1	-2	0
1	1	-2	0
1	1	-3	0
1	1	-2	0
1	1	-4	0
1	1	-2	0
1	1	-3	0
1	1	-3	0
1	1	-4	0
1	1	-4	1
1	1	-4	0
1	1	-4	2
1	1	-5	0
1	1	-4	0
1	1	-5	1
1	1	-6	0
1	1	-6	1
1	1	-6	0
1	1	-6	0
1	1	-5	1
1	1	-6	0
1	1	-6	1
1	1	-6	0
1	1	-7	0
1	1	-5	0
1	1	-5	0
1	1	-6	0
1	1	-6	0
1	1	-4	0
1	1	-4	0
1	1	-3	0
1	1	-3	0
1	1	-2	0
1	1	-2	0
1	1	0	0
1	1	0	0
1	1	0	0
1	1	0	0
1	1	0	0
1	1	0	0
1	1	0	0
1	1	0	0
1	1	0	0
1	1	-1	0
1	1	-1	1
1	1	-2	2
1	1	-4	1
1	1	-3	1
1	1	-4	2
1	1	-5	1
1	1	-3	0
1	1	0	0
1	1	0	0
1	1	-1	0
1	1	-1	1
1	1	-3	1
1	1	-2	0
1	1	-1	0
1	1	-2	1
1	1	-1	0
1	1	-1	0
1	1	0	0
1	1	-1	0
1	1	-1	0
1	1	-1	0
1	1	-1	0
1	1	-3	-1
1	1	-3	0
1	1	-5	0
1	1	-3	0
1	1	-5	-1
1	1	-4	0
1	1	-3	0
1	1	-3	-1
1	1	-3	-1
1	1	-4	-1
1	1	-4	-1
1	1	-4	0
1	1	-5	0
1	1	-4	-1
1	1	-5	0
1	1	-3	0
1	1	-2	0
1	1	-3	-1
1	1	-1	-1
1	1	-2	0
1	1	-4	0
1	1	-2	0
1	1	-1	0
1	1	0	0
1	1	0	0
1	1	0	0
1	1	0	0
1	1	0	0
1	1	-1	0
1	1	0	0
1	1	-1	0
1	1	0	0
1	1	0	0
1	1	0	0
1	1	0	0
1	1	0	0
1	1	0	0
1	1	0	0
1	1	0	0
1	1	0	0
1	1	-1	0
1	1	-1	0
1	1	-1	0
1	1	-1	0
1	1	-4	0
1	1	-3	0
1	1	-2	0
1	1	-1	0
1	1	-1	0
1	1	0	0
1	1	-1	0
1	1	0	0
1	1	0	0
1	1	0	0
1	1	0	0
1	1	0	0
1	1	0	0
1	1	0	0
1	1	0	0
1	1	0	0
1	1	0	0
1	1	0	0
1	1	0	0
1	1	0	0
1	1	0	0
1	1	0	0
1	1	0	0
1	1	0	0
1	1	0	0
1	1	0	0
1	1	0	0
1	1	0	0
1	1	0	0
1	1	0	0
1	1	0	0
1	1	-1	0
1	1	-1	0
1	1	-1	0
1	1	-1	0
1	1	-1	0
1	1	0	0
1	1	0	0
1	1	0	0
1	1	0	0
1	1	-1	0
1	1	-1	0
1	1	-2	0
1	1	-2	0
1	1	-2	0
1	1	-1	0
1	1	0	0
1	1	0	0
1	1	0	0
1	1	0	0
1	1	-1	0
1	1	-2	0
1	1	-2	0
1	1	-1	0
1	1	-2	0
1	1	-2	0
1	1	-1	0
1	1	0	0
1	1	-1	0
1	1	-3	0
1	1	-3	0
1	1	-3	0
1	1	-3	0
1	1	-3	0
1	1	-4	0
1	1	-4	0
1	1	-4	0
1	1	-5	0
1	1	-6	0
1	1	-4	0
1	1	-5	0
1	1	-5	0
1	1	-2	-1
1	1	-4	0
1	1	-3	-1
1	1	-4	-2
1	1	-4	-1
1	1	-5	-2
1	1	-3	-1
1	1	-2	0
1	1	-5	0
1	1	-6	-1
1	1	-6	0
1	1	-4	0
1	1	-5	-2
1	1	-5	-1
1	1	-4	0
1	1	-4	-1
1	1	-2	0
1	1	-1	0
1	1	0	0
1	1	-1	0
1	1	0	0
1	1	0	0
1	1	0	0
1	1	0	0
1	1	0	0
1	1	0	0
1	1	0	0
1	1	0	0
1	1	0	0
1	1	0	0
1	1	0	0
1	1	0	0
1	1	0	0
1	1	0	0
1	1	0	0
1	1	0	0
1	1	0	0
1	1	0	0
1	1	0	0
1	1	0	0
1	1	0	0
1	1	0	0
1	1	0	0
1	1	0	0
1	1	-1	0
1	1	-2	0
1	1	-2	0
1	1	-1	0
1	1	-4	-1
1	1	-3	0
1	1	-5	0
1	1	-5	-1
1	1	-3	0
1	1	-3	0
1	1	-5	-1
1	1	-5	-1
1	1	-4	0
1	1	-2	-1
1	1	-5	-2
1	1	-5	0
1	1	-2	0
1	1	-4	-1
1	1	-3	0
1	1	-4	0
1	1	-4	-1
1	1	-1	0
1	1	0	0
1	1	0	0
1	1	0	0
1	1	0	0
1	1	-1	0
1	1	0	0
1	1	0	0
1	1	0	0
1	1	0	0
1	1	-2	0
1	1	0	0
1	1	0	0
1	1	0	0
1	1	0	0
1	1	0	0
1	1	0	0
1	1	0	0
1	1	0	0
1	1	0	0
1	1	-1	0
1	1	-1	0
1	1	-1	0
1	1	-2	-1
1	1	-2	-1
1	1	-3	-2
1	1	-2	0
1	1	-3	0
1	1	-4	0
1	1	-3	-1
1	1	-4	0
1	1	-4	0
1	1	-3	0
1	1	-3	0
1	1	-5	0
1	1	-2	0
1	1	-3	0
1	1	-4	0
1	1	-2	0
1	1	-2	0
1	1	0	0
1	1	0	0
1	1	0	0
1	1	0	0
1	1	0	0
1	1	0	0
1	1	0	0
1	1	0	0
1	1	0	0
1	1	0	0
1	1	0	0
1	1	0	0
1	1	0	0
1	1	0	0
1	1	0	0
1	1	0	0
1	1	0	0
1	1	0	0
1	1	0	0
1	1	0	0
1	1	0	0
1	1	0	0
1	1	0	0
1	1	0	0
1	1	0	0
1	1	0	0
1	1	0	0
1	1	0	0
1	1	0	0
1	1	0	0
1	1	0	0
1	1	0	0
1	1	0	0
1	1	0	0
1	1	0	0
1	1	0	0
1	1	0	0
1	1	0	0
1	1	0	0
1	1	0	0
1	1	0	0
1	1	0	0
1	1	-1	0
1	1	-2	0
1	1	-1	0
1	1	-2	0
1	1	-2	0
1	1	-2	0
1	1	-3	0
1	1	-1	0
1	1	-4	0
1	1	-3	-2
1	1	-4	0
1	1	-1	0
1	1	-2	0
1	1	-4	-1
1	1	-4	0
1	1	-5	0
1	1	-4	-1
1	1	-6	0
1	1	-5	0
1	1	-6	0
1	1	-2	0
1	1	-5	-1
1	1	-4	-1
1	1	-4	0
1	1	-5	-2
1	1	-6	0
1	1	-6	0
1	1	-7	-1
1	1	-6	0
1	1	-6	0
1	1	-2	0
1	1	-5	0
1	1	-4	0
1	1	-6	0
1	1	-5	0
1	1	-6	0
1	1	-3	0
1	1	-5	0
1	1	-2	0
1	1	-4	0
1	1	-4	1
1	1	-3	1
1	1	-5	0
1	1	-4	1
1	1	-5	1
1	1	-5	1
1	1	-4	1
1	1	-4	1
1	1	-2	1
1	1	-4	2
1	1	-3	2
1	1	-2	1
1	1	-2	2
1	1	-2	2
1	1	0	1
1	1	0	1
1	1	0	1
1	1	0	1
1	1	0	2
1	1	0	2
1	1	0	0
1	1	0	0
1	1	0	0
1	1	0	0
1	1	0	0
1	1	0	0
1	1	0	0
1	1	0	1
1	1	0	2
1	1	0	2
1	1	0	2
1	1	0	2
1	1	0	2
1	1	0	0
1	1	0	0
1	1	0	0
1	1	0	0
1	1	0	0
1	1	0	0
1	1	0	0
1	1	0	1
1	1	0	1
1	1	-1	1
1	1	-1	2
1	1	0	0
1	1	0	1
1	1	0	0
1	1	-1	1
1	1	0	2
1	1	0	2
1	1	-1	4
1	1	-2	2
1	1	-1	4
1	1	0	2
1	1	-1	3
1	1	-2	3
1	1	-1	4
1	1	-3	4
1	1	-3	6
1	1	0	3
1	1	-3	5
1	1	-3	5
1	1	-2	5
1	1	-2	4
1	1	-1	4
1	1	-2	5
1	1	-3	3
1	1	-1	1
1	1	-1	5
1	1	-2	4
1	1	-3	5
1	1	-3	5
1	1	-2	4
1	1	-2	6
1	1	0	2
1	1	-2	5
1	1	-2	4
1	1	0	5
1	1	-3	5
1	1	-1	6
1	1	-3	5
1	1	-1	2
1	1	-1	4
1	1	0	4
1	1	-2	4
1	1	-2	4
1	1	-1	5
1	1	-3	4
1	1	-2	6
1	1	-2	4
1	1	-3	3
1	1	-3	4
1	1	-2	3
1	1	-2	3
1	1	-2	3
1	1	-2	3
1	1	-3	3
1	1	-2	5
1	1	-3	5
1	1	-1	3
1	1	-1	4
1	1	-1	4
1	1	-2	3
1	1	0	2
1	1	0	2
1	1	0	2
1	1	-1	3
1	1	-1	2
1	1	0	2
1	1	0	1
1	1	0	3
1	1	-1	2
1	1	-1	2
1	1	0	1
1	1	0	4
1	1	-1	3
1	1	-1	4
1	1	0	4
1	1	-1	2
1	1	-1	2
1	1	-2	1
1	1	-1	2
1	1	0	2
1	1	0	3
1	1	-2	3
1	1	-1	1
1	1	-1	3
1	1	-1	3
1	1	-2	5
1	1	-1	5
1	1	-3	5
1	1	-3	6
1	1	0	4
1	1	-2	5
1	1	-2	4
1	1	-1	6
1	1	-2	5
1	1	-2	6
1	1	-2	5
1	1	-3	6
1	1	-2	6
1	1	-3	5
1	1	-2	5
1	1	-1	4
1	1	-3	5
1	1	-1	5
1	1	-1	3
1	1	-2	4
1	1	-1	6
1	1	-1	2
1	1	-1	1
1	1	-1	1
1	1	-2	2
1	1	-1	0
1	1	-1	0
1	1	-1	2
1	1	-1	1
1	1	-2	2
1	1	-2	2
1	1	-1	1
1	1	-1	0
1	1	-2	0
1	1	-2	1
1	1	-2	2
1	1	-2	2
1	1	-2	2
1	1	-2	2
1	1	-3	1
1	1	-3	2
1	1	-2	2
1	1	-1	1
1	1	-2	1
1	1	0	0
1	1	0	0
1	1	0	0
1	1	0	0
1	1	0	0
1	1	-1	1
1	1	-2	0
1	1	-1	1
1	1	-2	3
1	1	-2	2
1	1	-3	2
1	1	-3	3
1	1	-1	2
1	1	-3	2
1	1	-3	2
1	1	-1	3
1	1	-3	2
1	1	-4	5
1	1	-4	5
1	1	-4	2
1	1	-3	2
1	1	-2	5
1	1	-4	4
1	1	-3	5
1	1	-3	4
1	1	-4	5
1	1	-3	5
1	1	-4	5
1	1	-4	6
1	1	-4	5
1	1	-4	4
1	1	-3	7
1	1	-4	4
1	1	-3	6
1	1	-1	3
1	1	-2	3
1	1	-3	4
1	1	-2	5
1	1	-3	5
1	1	-2	6
1	1	-2	5
1	1	-2	6
1	1	-2	7
1	1	-3	5
1	1	-2	6
1	1	-3	6
1	1	-2	7
1	1	-2	6
1	1	-3	6
1	1	-2	6
1	1	-4	6
1	1	-2	6
1	1	-3	6
1	1	-3	6
1	1	-2	6
1	1	-4	6
1	1	0	4
1	1	-1	3
1	1	-3	4
1	1	-1	5
1	1	-1	5
1	1	-1	6
1	1	0	5
1	1	-2	6
1	1	0	7
1	1	-1	7
1	1	0	8
1	1	-1	8
1	1	-1	7
1	1	0	8
1	1	-1	7
1	1	0	7
1	1	-1	7
1	1	0	3
1	1	0	5
1	1	0	5
1	1	0	5
1	1	0	7
1	1	-1	6
1	1	0	7
1	1	0	1
1	1	-1	1
1	1	0	1
1	1	-1	2
1	1	-2	4
1	1	-2	4
1	1	-2	4
1	1	-3	3
1	1	-2	5
1	1	-3	4
1	1	-2	5
1	1	-5	5
1	1	-3	2
1	1	-2	1
1	1	-2	3
1	1	-1	1
1	1	-4	4
1	1	-2	3
1	1	-3	3
1	1	-5	4
1	1	-4	5
1	1	-7	4
1	1	-6	6
1	1	-6	4
1	1	-7	5
1	1	-6	5
1	1	-8	5
1	1	-6	5
1	1	-7	5
1	1	-7	5
1	1	-7	2
1	1	-5	3
1	1	-6	2
1	1	-7	4
1	1	-7	3
1	1	-3	1
1	1	-5	3
1	1	-4	2
1	1	-4	2
1	1	-6	3
1	1	-6	4
1	1	-6	4
1	1	-8	3
1	1	-6	5
1	1	-6	2
1	1	-6	3
1	1	-6	4
1	1	-7	3
1	1	-6	6
1	1	-6	3
1	1	-5	5
1	1	-5	3
1	1	-5	4
1	1	-5	4
1	1	-5	3
1	1	-5	5
1	1	-5	3
1	1	-5	5
1	1	-6	4
1	1	-3	1
1	1	-4	6
1	1	-5	4
1	1	-4	4
1	1	-5	5
1	1	-5	4
1	1	-5	7
1	1	-6	6
1	1	-2	5
1	1	-2	4
1	1	-4	4
1	1	-3	6
1	1	-4	5
1	1	-4	6
1	1	-5	6
1	1	-4	8
1	1	-5	7
1	1	-4	6
1	1	-3	7
1	1	-5	7
1	1	-3	5
1	1	-4	5
1	1	-4	6
1	1	-4	5
1	1	-4	4
1	1	-4	4
1	1	-4	3
1	1	-4	4
1	1	-4	4
1	1	-4	4
1	1	-3	4
1	1	-5	4
1	1	-3	4
1	1	-1	3
1	1	-5	4
1	1	-3	5
1	1	-1	2
1	1	-1	2
1	1	-1	1
1	1	-2	3
1	1	-2	4
1	1	-3	5
1	1	-2	4
1	1	-3	5
1	1	-1	5
1	1	-2	5
1	1	-1	5
1	1	0	3
1	1	-1	4
1	1	-1	2
1	1	-1	2
1	1	0	3
1	1	-2	5
1	1	0	6
1	1	-2	6
1	1	-1	6
1	1	0	6
1	1	-1	5
1	1	0	6
1	1	-1	5
1	1	-1	5
1	1	0	6
1	1	-1	5
1	1	-1	3
1	1	0	4
1	1	0	2
1	1	-1	4
1	1	-1	4
1	1	-1	5
1	1	-2	4
1	1	0	3
1	1	-1	4
1	1	-3	4
1	1	-2	6
1	1	-4	5
1	1	-3	7
1	1	-3	6
1	1	-4	6
1	1	-3	6
1	1	-4	6
1	1	-3	6
1	1	-5	6
1	1	-4	7
1	1	-4	7
1	1	-4	6
1	1	-4	7
1	1	-5	6
1	1	-4	8
1	1	-5	6
1	1	-3	6
1	1	-4	6
1	1	-4	6
1	1	-3	7
1	1	-4	6
1	1	-4	5
1	1	-2	4
1	1	-3	6
1	1	-3	6
1	1	-3	7
1	1	-3	8
1	1	-4	7
1	1	-3	8
1	1	-4	8
1	1	-2	9
1	1	-4	7
1	1	-2	5
1	1	-2	3
1	1	-2	4
1	1	-2	5
1	1	-2	3
1	1	-1	4
1	1	-1	6
1	1	-3	5
1	1	-2	6
1	1	-3	7
1	1	-2	7
1	1	-3	7
1	1	-5	7
1	1	-2	7
1	1	-4	6
1	1	-3	7
1	1	-4	6
1	1	-2	7
1	1	-1	3
1	1	-2	4
1	1	-3	4
1	1	-1	4
1	1	-3	5
1	1	-3	6
1	1	-3	5
1	1	-4	6
1	1	-3	7
1	1	-4	6
1	1	-3	6
1	1	-4	6
1	1	-3	7
1	1	-4	6
1	1	-2	6
1	1	-1	5
1	1	-1	3
1	1	-2	1
1	1	0	3
1	1	0	4
1	1	-3	4
1	1	-2	4
1	1	-2	5
1	1	-2	4
1	1	-2	6
1	1	-1	5
1	1	-2	5
1	1	-1	6
1	1	-2	4
1	1	-2	7
1	1	-2	6
1	1	-2	6
1	1	-2	6
1	1	-3	6
1	1	-1	6
1	1	-2	5
1	1	-2	6
1	1	-1	3
1	1	-3	4
1	1	-1	3
1	1	-2	3
1	1	-4	4
1	1	-3	5
1	1	-4	5
1	1	-4	7
1	1	-3	5
1	1	-4	5
1	1	-4	6
1	1	-5	6
1	1	-4	6
1	1	-5	5
1	1	-5	5
1	1	-4	5
1	1	-5	4
1	1	-3	5
1	1	-4	4
1	1	-5	4
1	1	-3	4
1	1	-3	2
1	1	-3	2
1	1	-2	2
1	1	-2	1
1	1	-2	1
1	1	-2	1
1	1	0	1
1	1	-1	2
1	1	-3	3
1	1	-2	3
1	1	-1	3
1	1	-3	2
1	1	-1	2
1	1	-1	1
1	1	0	0
1	1	0	0
1	1	0	0
1	1	0	0
1	1	0	0
1	1	0	0
1	1	0	0
1	1	0	0
1	1	0	0
1	1	0	0
1	1	0	0
1	1	0	0
1	1	0	0
1	1	0	0
1	1	0	0
1	1	0	0
1	1	0	1
1	1	0	0
1	1	0	0
1	1	0	0
1	1	0	0
1	1	0	0
1	1	0	0
1	1	0	0
1	1	0	0
1	1	0	0
1	1	0	0
1	1	0	0
1	1	0	0
1	1	0	0
1	1	0	0
1	1	0	0
1	1	0	0
1	1	0	0
1	1	0	0
1	1	0	0
1	1	0	0
1	1	0	0
1	1	0	2
1	1	-1	2
1	1	-1	3
1	1	-2	3
1	1	-2	5
1	1	-3	5
1	1	-2	6
1	1	-4	7
1	1	-2	8
1	1	-4	8
1	1	-3	8
1	1	-4	8
1	1	-3	8
1	1	-5	7
1	1	-3	9
1	1	-5	7
1	1	-4	9
1	1	-5	7
1	1	-4	8
1	1	-5	7
1	1	-4	9
1	1	-5	7
1	1	-4	9
1	1	-6	6
1	1	-4	8
1	1	-5	7
1	1	-5	8
1	1	-6	6
1	1	-4	7
1	1	-5	6
1	1	-3	2
1	1	-3	4
1	1	-4	4
1	1	-4	5
1	1	-3	6
1	1	-3	3
1	1	-2	4
1	1	-2	3
1	1	-3	3
1	1	-2	3
1	1	-3	3
1	1	-4	3
1	1	-2	1
1	1	-1	0
1	1	-1	0
1	1	0	0
1	1	0	0
1	1	0	0
1	1	0	-1
1	1	0	-2
1	1	0	0
1	1	0	0
1	1	0	0
1	1	0	0
1	1	0	0
1	1	0	0
1	1	0	0
1	1	0	0
1	1	0	0
1	1	0	0
1	1	-1	0
1	1	-1	0
1	1	-2	0
1	1	-3	0
1	1	-2	0
1	1	-2	0
1	1	-1	0
1	1	0	0
1	1	0	0
1	1	0	0
1	1	0	0
1	1	-1	0
1	1	-1	0
1	1	-1	0
1	1	-2	0
1	1	-3	0
1	1	-3	0
1	1	-4	0
1	1	-2	0
1	1	-3	0
1	1	-3	0
1	1	-3	0
1	1	-2	-1
1	1	-2	-1
1	1	-1	0
1	1	-2	0
1	1	-1	0
1	1	-1	-1
1	1	0	0
1	1	0	0
1	1	0	0
1	1	0	0
1	1	0	0
1	1	0	0
1	1	0	0
1	1	0	0
1	1	0	0
1	1	0	0
1	1	0	0
1	1	0	0
1	1	0	0
1	1	0	0
1	1	0	0
1	1	0	0
1	1	0	0
1	1	0	0
1	1	0	0
1	1	0	0
1	1	0	0
1	1	0	0
1	1	0	0
1	1	0	0
1	1	0	0
1	1	0	0
1	1	0	0
1	1	0	0
1	1	0	0
1	1	0	0
1	1	0	0
1	1	0	0
1	1	0	0
1	1	0	0
1	1	0	0
1	1	0	0
1	1	0	0
1	1	-2	0
1	1	-1	0
1	1	-2	0
1	1	-2	0
1	1	-1	0
1	1	-3	0
1	1	-3	0
1	1	-4	0
1	1	-3	0
1	1	-1	0
1	1	0	0
1	1	0	0
1	1	0	0
1	1	0	0
1	1	-1	0
1	1	-1	0
1	1	-2	0
1	1	-4	1
1	1	-4	1
1	1	-3	1
1	1	-1	1
1	1	-3	1
1	1	-2	1
1	1	0	1
1	1	-1	0
1	1	0	0
1	1	0	0
1	1	0	0
1	1	0	0
1	1	0	0
1	1	-1	0
1	1	-1	1
1	1	-2	1
1	1	-3	1
1	1	-3	3
1	1	-3	1
1	1	-3	1
1	1	-3	4
1	1	-1	2
1	1	-2	1
1	1	-4	2
1	1	-3	3
1	1	-4	3
1	1	-2	1
1	1	-1	0
1	1	-1	0
1	1	0	0
1	1	0	0
1	1	0	0
1	1	0	0
1	1	0	0
1	1	0	0
1	1	0	0
1	1	0	0
1	1	0	0
1	1	0	0
1	1	0	0
1	1	0	0
1	1	0	0
1	1	0	0
1	1	0	0
1	1	0	0
1	1	0	0
1	1	0	0
1	1	0	0
1	1	0	0
1	1	0	0
1	1	0	0
1	1	0	0
1	1	0	0
1	1	0	0
1	1	0	0
1	1	0	0
1	1	0	0
1	1	0	0
1	1	0	0
1	1	-1	0
1	1	-1	0
1	1	-2	0
1	1	-1	0
1	1	-1	1
1	1	0	1
1	1	-3	1
1	1	-3	1
1	1	-1	0
1	1	-3	3
1	1	-3	1
1	1	-6	2
1	1	-3	3
1	1	-2	2
1	1	-4	1
1	1	-4	2
1	1	-4	4
1	1	-6	2
1	1	-5	3
1	1	-6	3
1	1	-7	4
1	1	-6	2
1	1	-7	4
1	1	-4	2
1	1	-6	3
1	1	-5	3
1	1	-5	2
1	1	-6	4
1	1	-7	3
1	1	-7	4
1	1	-7	4
1	1	-7	4
1	1	-6	4
1	1	-8	3
1	1	-6	4
1	1	-8	2
1	1	-6	5
1	1	-7	3
1	1	-7	5
1	1	-7	3
1	1	-4	1
1	1	-5	3
1	1	-2	1
1	1	-6	1
1	1	-4	3
1	1	-6	2
1	1	-5	3
1	1	-5	3
1	1	-7	3
1	1	-5	3
1	1	-5	1
1	1	-7	3
1	1	-6	2
1	1	-7	2
1	1	-6	4
1	1	-5	1
1	1	-6	3
1	1	-5	2
1	1	-6	2
1	1	-5	3
1	1	-4	1
1	1	-3	0
1	1	-5	1
1	1	-3	1
1	1	-6	1
1	1	-5	2
1	1	-6	2
1	1	-6	2
1	1	-5	3
1	1	-5	2
1	1	-5	3
1	1	-2	1
1	1	0	0
1	1	-1	0
1	1	-1	0
1	1	-1	0
1	1	-1	1
1	1	-3	2
1	1	-2	0
1	1	-1	0
1	1	-2	0
1	1	-3	1
1	1	-2	1
1	1	-1	1
1	1	-2	2
1	1	0	1
1	1	-1	3
1	1	-1	3
1	1	-2	3
1	1	-2	2
1	1	-2	3
1	1	-2	3
1	1	-3	2
1	1	-3	2
1	1	-2	2
1	1	-3	3
1	1	-3	1
1	1	-2	2
1	1	-2	1
1	1	-1	0
1	1	-2	1
1	1	-1	0
1	1	0	0
1	1	0	0
1	1	0	0
1	1	0	0
1	1	0	1
1	1	0	0
1	1	0	0
1	1	0	0
1	1	0	0
1	1	0	0
1	1	0	0
1	1	-1	1
1	1	-2	2
1	1	-1	2
1	1	-3	3
1	1	-1	2
1	1	-2	3
1	1	-4	1
1	1	-3	3
1	1	-3	3
1	1	-4	2
1	1	-3	3
1	1	-3	2
1	1	-3	2
1	1	-4	4
1	1	-4	4
1	1	-4	2
1	1	-3	5
1	1	-4	4
1	1	-4	4
1	1	-2	2
1	1	0	1
1	1	-4	3
1	1	-3	3
1	1	-2	3
1	1	-4	4
1	1	-3	4
1	1	-4	4
1	1	-4	5
1	1	-3	6
1	1	-3	4
1	1	-2	4
1	1	-2	4
1	1	-4	4
1	1	-3	6
1	1	-4	5
1	1	-4	2
1	1	-2	4
1	1	-2	4
1	1	-4	4
1	1	-3	4
1	1	-3	5
1	1	-4	5
1	1	-3	6
1	1	-4	6
1	1	-3	8
1	1	-4	6
1	1	-4	6
1	1	-4	6
1	1	-4	7
1	1	-3	6
1	1	-5	7
1	1	-2	7
1	1	-3	4
1	1	-3	3
1	1	-2	5
1	1	-4	5
1	1	-3	5
1	1	-4	6
1	1	-5	7
1	1	-4	7
1	1	-5	6
1	1	-3	6
1	1	-4	5
1	1	-2	5
1	1	-3	4
1	1	-3	2
1	1	-2	3
1	1	-2	3
1	1	-4	3
1	1	-2	4
1	1	-3	4
1	1	-2	4
1	1	-1	4
1	1	-2	4
1	1	-2	1
1	1	-1	4
1	1	-1	3
1	1	-2	3
1	1	-2	3
1	1	-2	4
1	1	-2	3
1	1	-2	3
1	1	-2	4
1	1	-3	3
1	1	-2	2
1	1	-1	4
1	1	-2	2
1	1	-3	3
1	1	-1	2
1	1	0	2
1	1	-1	1
1	1	0	0
1	1	0	0
1	1	0	0
1	1	0	0
1	1	0	0
1	1	0	0
1	1	0	0
1	1	0	0
1	1	0	0
1	1	0	0
1	1	0	0
1	1	0	0
1	1	0	0
1	1	0	0
1	1	0	0
1	1	0	0
1	1	0	0
1	1	0	0
1	1	0	0
1	1	0	0
1	1	0	0
1	1	0	0
1	1	0	0
1	1	0	0
1	1	0	0
1	1	0	0
1	1	0	0
1	1	0	0
1	1	0	0
1	1	0	0
1	1	0	0
1	1	0	0
1	1	-1	0
1	1	-2	0
1	1	-1	0
1	1	-1	1
1	1	0	1
1	1	-2	1
1	1	-1	1
1	1	0	0
1	1	0	0
1	1	0	1
1	1	-2	1
1	1	-1	0
1	1	-2	1
1	1	-1	2
1	1	-2	0
1	1	-2	1
1	1	-3	1
1	1	-2	1
1	1	-4	2
1	1	-5	3
1	1	-4	4
1	1	-5	2
1	1	-3	0
1	1	-4	3
1	1	-1	2
1	1	-2	2
1	1	-4	2
1	1	-4	4
1	1	-5	4
1	1	-5	4
1	1	-4	4
1	1	-4	3
1	1	-3	2
1	1	-3	3
1	1	-4	2
1	1	-5	3
1	1	-4	3
1	1	-4	2
1	1	-5	4
1	1	-2	3
1	1	-3	3
1	1	-5	3
1	1	-4	5
1	1	-6	5
1	1	-4	6
1	1	-4	4
1	1	-5	4
1	1	-4	4
1	1	-5	3
1	1	-4	5
1	1	-6	4
1	1	-5	6
1	1	-5	4
1	1	-6	5
1	1	-4	6
1	1	-6	5
1	1	-4	5
1	1	-5	2
1	1	-3	2
1	1	-3	3
1	1	-3	2
1	1	-1	0
1	1	-2	0
1	1	-3	2
1	1	-3	2
1	1	-4	2
1	1	-4	2
1	1	-2	2
1	1	-3	2
1	1	-4	3
1	1	-3	3
1	1	-4	3
1	1	-3	1
1	1	-4	2
1	1	-3	2
1	1	-4	2
1	1	-3	3
1	1	-5	3
1	1	-5	4
1	1	-2	3
1	1	-1	2
1	1	-5	4
1	1	-3	4
1	1	-4	4
1	1	-4	4
1	1	-3	5
1	1	-5	4
1	1	-4	5
1	1	-4	5
1	1	-4	2
1	1	-3	2
1	1	-3	2
1	1	-3	2
1	1	-4	2
1	1	-4	2
1	1	-5	3
1	1	-5	4
1	1	-6	2
1	1	-6	4
1	1	-4	4
1	1	-5	2
1	1	-3	1
1	1	-4	3
1	1	-5	2
1	1	-5	4
1	1	-5	4
1	1	-6	4
1	1	-5	5
1	1	-6	3
1	1	-5	4
1	1	-5	4
1	1	-6	5
1	1	-6	5
1	1	-7	3
1	1	-6	5
1	1	-6	3
1	1	-6	5
1	1	-6	4
1	1	-6	3
1	1	-6	4
1	1	-5	2
1	1	-3	1
1	1	-4	4
1	1	-4	2
1	1	-5	4
1	1	-3	5
1	1	-5	4
1	1	-3	6
1	1	-4	5
1	1	-4	6
1	1	-5	6
1	1	-4	7
1	1	-3	7
1	1	-3	5
1	1	-1	6
1	1	-1	4
1	1	0	2
1	1	0	1
1	1	0	1
1	1	0	1
1	1	0	0
1	1	0	0
1	1	0	0
1	1	0	0
1	1	0	0
1	1	0	0
1	1	0	0
1	1	0	0
1	1	-1	0
1	1	-1	0
1	1	-2	1
1	1	-2	0
1	1	-2	0
1	1	-1	0
1	1	-3	1
1	1	-4	1
1	1	-4	2
1	1	-6	1
1	1	-5	3
1	1	-7	2
1	1	-7	3
1	1	-5	3
1	1	-7	2
1	1	-6	4
1	1	-8	2
1	1	-7	4
1	1	-7	2
1	1	-7	4
1	1	-7	3
1	1	-9	2
1	1	-7	3
1	1	-8	2
1	1	-8	4
1	1	-8	2
1	1	-7	4
1	1	-8	2
1	1	-7	5
1	1	-7	2
1	1	-3	1
1	1	-4	3
1	1	-5	2
1	1	-5	4
1	1	-5	1
1	1	-3	2
1	1	-6	4
1	1	-6	3
1	1	-6	5
1	1	-6	4
1	1	-6	5
1	1	-5	4
1	1	-4	4
1	1	-4	4
1	1	-4	4
1	1	-4	2
1	1	-4	4
1	1	-6	3
1	1	-6	3
1	1	-3	2
1	1	-2	2
1	1	-5	1
1	1	-4	4
1	1	-7	2
1	1	-6	5
1	1	-6	3
1	1	-7	5
1	1	-7	4
1	1	-5	1
1	1	-4	3
1	1	-4	4
1	1	-7	2
1	1	-4	5
1	1	-3	1
1	1	-2	3
1	1	-4	3
1	1	-3	4
1	1	-6	4
1	1	-5	6
1	1	-6	4
1	1	-6	5
1	1	-7	6
1	1	-7	3
1	1	-6	5
1	1	-7	3
1	1	-6	6
1	1	-6	4
1	1	-5	5
1	1	-7	4
1	1	-5	6
1	1	-7	5
1	1	-6	5
1	1	-5	5
1	1	-6	4
1	1	-5	5
1	1	-6	4
1	1	-4	5
1	1	-4	3
1	1	-2	2
1	1	-1	2
1	1	-1	1
1	1	-1	1
1	1	0	2
1	1	0	3
1	1	-1	5
1	1	-3	5
1	1	-1	6
1	1	-3	4
1	1	-2	2
1	1	0	5
1	1	-2	4
1	1	-3	5
1	1	-1	5
1	1	-2	3
1	1	-2	2
1	1	-1	3
1	1	-2	1
1	1	-2	1
1	1	-2	3
1	1	-2	3
1	1	-3	4
1	1	-2	4
1	1	-2	4
1	1	-2	3
1	1	-1	3
1	1	-1	5
1	1	-2	5
1	1	-1	5
1	1	0	5
1	1	-1	4
1	1	0	7
1	1	-2	6
1	1	0	7
1	1	-1	7
1	1	0	8
1	1	0	7
1	1	0	7
1	1	0	8
1	1	0	8
1	1	0	8
1	1	-1	8
1	1	0	8
1	1	-1	7
1	1	0	9
1	1	0	7
1	1	0	7
1	1	0	5
1	1	0	4
1	1	0	5
1	1	0	5
1	1	0	4
1	1	0	3
1	1	0	5
1	1	0	5
1	1	0	6
1	1	-1	7
1	1	-1	7
1	1	0	7
1	1	-2	6
1	1	0	7
1	1	-2	6
1	1	0	3
1	1	0	4
1	1	-1	4
1	1	-1	1
1	1	-1	4
1	1	-1	2
1	1	-1	4
1	1	0	5
1	1	-1	7
1	1	-2	7
1	1	0	5
1	1	-1	5
1	1	-1	6
1	1	-1	7
1	1	-2	7
1	1	0	7
1	1	-3	8
1	1	-1	8
1	1	-2	7
1	1	-1	3
1	1	-1	6
1	1	-1	6
1	1	-2	5
1	1	-1	7
1	1	-2	6
1	1	0	8
1	1	-2	6
1	1	-1	7
1	1	-2	7
1	1	-1	7
1	1	0	5
1	1	-1	4
1	1	0	5
1	1	0	4
1	1	-2	4
1	1	0	4
1	1	-2	4
1	1	0	6
1	1	-1	5
1	1	-2	6
1	1	0	6
1	1	0	4
1	1	0	1
1	1	0	2
1	1	-1	2
1	1	-1	2
1	1	-2	2
1	1	-1	3
1	1	-1	3
1	1	-2	4
1	1	-1	5
1	1	-1	4
1	1	-3	4
1	1	-1	4
1	1	-1	3
1	1	-1	2
1	1	-2	3
1	1	-1	2
1	1	-1	5
1	1	-3	5
1	1	-2	6
1	1	-3	8
1	1	-2	6
1	1	-3	7
1	1	-3	6
1	1	-1	8
1	1	-3	7
1	1	-1	7
1	1	-3	7
1	1	-1	7
1	1	-2	6
1	1	-3	5
1	1	-2	5
1	1	-2	4
1	1	-2	5
1	1	-1	5
1	1	-1	3
1	1	-3	5
1	1	-1	3
1	1	-2	5
1	1	-3	5
1	1	-1	5
1	1	-2	4
1	1	-2	4
1	1	-2	5
1	1	-3	4
1	1	-2	5
1	1	-3	4
1	1	-3	2
1	1	-2	3
1	1	-1	2
1	1	-3	4
1	1	-4	4
1	1	-3	4
1	1	-4	4
1	1	-4	6
1	1	-5	4
1	1	-2	2
1	1	-3	4
[truncated: 7,068 more rows]
