# Supplementary material for: Shades of yellow: interactive effects of visual and odour cues in a pest beetle
Source: PeerJ. 2016 Jul 12;4:e2219. doi: 10.7717/peerj.2219 (PMC4950555; doi:10.7717/peerj.2219)
Supplement: Supplemental Information 5 [file peerj-04-2219-s005.zip › Vertical grating/sz 14.csv]

Digital 1	Digital 2	XStep	YStep
1	1	0	2
1	1	1	0
1	1	1	1
1	1	1	0
1	1	0	0
1	1	1	0
1	1	1	0
1	1	0	0
1	1	1	0
1	1	1	0
1	1	0	0
1	1	0	2
1	1	0	1
1	1	0	0
1	1	0	1
1	1	0	0
1	1	0	0
1	1	0	0
1	1	1	1
1	1	1	1
1	1	0	0
1	1	1	1
1	1	0	0
1	1	0	2
1	1	0	1
1	1	0	1
1	1	0	0
1	1	1	1
1	1	0	0
1	1	0	1
1	1	0	1
1	1	1	2
1	1	0	1
1	1	1	1
1	1	1	0
1	1	0	0
1	1	0	0
1	1	1	1
1	1	0	0
1	1	0	0
1	1	0	0
1	1	0	0
1	1	0	0
1	1	0	0
1	1	0	0
1	1	0	0
1	1	0	0
1	1	0	0
1	1	0	0
1	1	0	1
1	1	1	0
1	1	0	0
1	1	0	1
1	1	0	1
1	1	0	1
1	1	0	1
1	1	1	3
1	1	1	2
1	1	0	2
1	1	0	1
1	1	0	0
1	1	0	1
1	1	0	0
1	1	0	0
1	1	0	0
1	1	0	0
1	1	0	0
1	1	0	0
1	1	0	1
1	1	0	0
1	1	0	0
1	1	0	0
1	1	0	0
1	1	0	0
1	1	0	0
1	1	0	0
1	1	0	1
1	1	0	0
1	1	0	0
1	1	0	0
1	1	0	0
1	1	0	0
1	1	0	0
1	1	0	0
1	1	0	0
1	1	0	0
1	1	0	0
1	1	0	0
1	1	0	0
1	1	0	0
1	1	0	0
1	1	0	0
1	1	0	0
1	1	0	0
1	1	0	0
1	1	0	0
1	1	0	0
1	1	0	0
1	1	0	0
1	1	0	0
1	1	0	0
1	1	0	0
1	1	0	2
1	1	0	1
1	1	0	1
1	1	0	0
1	1	0	0
1	1	0	0
1	1	0	0
1	1	0	1
1	1	0	1
1	1	0	0
1	1	0	0
1	1	0	0
1	1	0	0
1	1	0	0
1	1	0	0
1	1	0	0
1	1	0	0
1	1	0	0
1	1	0	0
1	1	0	0
1	1	0	0
1	1	0	0
1	1	0	0
1	1	0	0
1	1	0	0
1	1	0	0
1	1	0	0
1	1	0	0
1	1	0	1
1	1	-1	2
1	1	0	1
1	1	-1	1
1	1	0	1
1	1	-1	1
1	1	-1	1
1	1	-1	2
1	1	-1	2
1	1	-2	2
1	1	0	1
1	1	0	2
1	1	-1	1
1	1	0	1
1	1	-1	2
1	1	0	1
1	1	-2	2
1	1	-3	1
1	1	0	1
1	1	0	1
1	1	-1	0
1	1	0	0
1	1	-1	1
1	1	-1	1
1	1	0	0
1	1	-1	1
1	1	0	0
1	1	-1	0
1	1	0	0
1	1	0	0
1	1	0	0
1	1	0	1
1	1	0	0
1	1	0	0
1	1	0	0
1	1	0	0
1	1	0	0
1	1	0	0
1	1	0	0
1	1	-1	0
1	1	-1	0
1	1	-1	0
1	1	0	0
1	1	0	0
1	1	0	0
1	1	0	0
1	1	0	1
1	1	0	0
1	1	-2	0
1	1	0	0
1	1	-1	0
1	1	0	0
1	1	0	0
1	1	0	0
1	1	0	0
1	1	0	0
1	1	0	0
1	1	0	0
1	1	0	0
1	1	0	0
1	1	-1	1
1	1	-1	0
1	1	-1	0
1	1	-1	0
1	1	-1	0
1	1	-1	0
1	1	0	1
1	1	0	0
1	1	-1	0
1	1	-1	0
1	1	-2	0
1	1	-1	0
1	1	0	2
1	1	0	1
1	1	-1	0
1	1	-1	1
1	1	-1	2
1	1	0	1
1	1	0	1
1	1	0	0
1	1	0	0
1	1	0	0
1	1	0	1
1	1	0	0
1	1	0	0
1	1	-2	1
1	1	-1	1
1	1	-2	2
1	1	0	1
1	1	-2	1
1	1	-2	1
1	1	-2	1
1	1	-2	1
1	1	-1	1
1	1	0	1
1	1	-4	0
1	1	-2	1
1	1	-2	1
1	1	0	1
1	1	-3	1
1	1	-2	0
1	1	-4	1
1	1	-3	1
1	1	-3	1
1	1	-4	0
1	1	-3	1
1	1	-4	1
1	1	-4	0
1	1	-4	1
1	1	-3	1
1	1	-1	0
1	1	-3	0
1	1	-2	0
1	1	-4	1
1	1	-2	1
1	1	-1	1
1	1	-2	1
1	1	-2	0
1	1	-3	0
1	1	-3	0
1	1	-4	0
1	1	-2	0
1	1	-4	0
1	1	-2	0
1	1	-2	0
1	1	-2	0
1	1	-3	0
1	1	-3	0
1	1	-2	0
1	1	-1	0
1	1	-3	0
1	1	-2	0
1	1	-1	0
1	1	-1	0
1	1	-1	0
1	1	-2	0
1	1	-3	0
1	1	-3	0
1	1	-2	0
1	1	-2	0
1	1	-2	0
1	1	-3	0
1	1	-1	0
1	1	-1	0
1	1	-1	0
1	1	-2	0
1	1	-1	0
1	1	-2	0
1	1	0	0
1	1	-2	0
1	1	0	0
1	1	0	0
1	1	0	0
1	1	0	0
1	1	0	0
1	1	0	0
1	1	0	0
1	1	-1	0
1	1	-2	0
1	1	0	0
1	1	-2	0
1	1	-1	0
1	1	-1	0
1	1	0	0
1	1	-2	0
1	1	-3	0
1	1	-2	-1
1	1	-1	0
1	1	-1	0
1	1	-1	0
1	1	-1	0
1	1	-3	0
1	1	-2	0
1	1	-1	0
1	1	-1	0
1	1	0	0
1	1	0	0
1	1	-1	0
1	1	0	0
1	1	-2	0
1	1	0	0
1	1	-2	0
1	1	0	0
1	1	-1	0
1	1	0	0
1	1	0	0
1	1	0	0
1	1	-2	0
1	1	0	0
1	1	-1	0
1	1	0	0
1	1	-1	0
1	1	-1	0
1	1	-1	0
1	1	-2	0
1	1	0	0
1	1	0	0
1	1	0	0
1	1	0	0
1	1	-1	0
1	1	0	0
1	1	0	0
1	1	0	0
1	1	0	0
1	1	0	0
1	1	0	0
1	1	0	0
1	1	0	0
1	1	0	0
1	1	0	0
1	1	-1	0
1	1	0	0
1	1	-1	0
1	1	-1	0
1	1	0	0
1	1	0	0
1	1	-1	0
1	1	-1	0
1	1	0	0
1	1	-1	0
1	1	-1	0
1	1	0	0
1	1	0	1
1	1	-1	0
1	1	-1	0
1	1	-1	0
1	1	0	0
1	1	-1	0
1	1	-1	0
1	1	-1	0
1	1	-1	0
1	1	0	0
1	1	0	1
1	1	0	0
1	1	0	0
1	1	0	0
1	1	0	0
1	1	0	0
1	1	0	0
1	1	0	0
1	1	0	0
1	1	0	0
1	1	-1	1
1	1	-1	0
1	1	-1	0
1	1	-1	0
1	1	-2	0
1	1	-1	0
1	1	0	1
1	1	-1	0
1	1	0	0
1	1	-1	0
1	1	0	0
1	1	0	0
1	1	0	0
1	1	-1	0
1	1	-1	0
1	1	-2	0
1	1	-1	0
1	1	0	0
1	1	0	0
1	1	0	0
1	1	-2	0
1	1	-1	0
1	1	-2	1
1	1	-2	0
1	1	-1	1
1	1	0	2
1	1	0	1
1	1	0	0
1	1	0	1
1	1	0	0
1	1	0	0
1	1	0	0
1	1	0	0
1	1	0	0
1	1	0	0
1	1	0	0
1	1	0	0
1	1	0	0
1	1	0	0
1	1	0	0
1	1	0	0
1	1	0	0
1	1	0	0
1	1	0	0
1	1	0	0
1	1	0	0
1	1	0	0
1	1	0	0
1	1	0	0
1	1	0	0
1	1	-1	0
1	1	-2	0
1	1	-1	0
1	1	0	1
1	1	0	0
1	1	-1	0
1	1	0	0
1	1	-2	1
1	1	0	1
1	1	-1	1
1	1	-2	1
1	1	0	1
1	1	0	0
1	1	0	1
1	1	0	1
1	1	0	0
1	1	0	0
1	1	0	0
1	1	0	0
1	1	0	0
1	1	0	0
1	1	0	0
1	1	0	0
1	1	0	0
1	1	-1	1
1	1	-1	1
1	1	0	1
1	1	-1	0
1	1	0	0
1	1	0	0
1	1	0	0
1	1	-1	0
1	1	0	0
1	1	-2	1
1	1	-1	0
1	1	-1	0
1	1	0	0
1	1	0	0
1	1	0	0
1	1	-1	0
1	1	0	0
1	1	0	0
1	1	0	0
1	1	0	0
1	1	0	0
1	1	0	0
1	1	0	0
1	1	0	0
1	1	0	0
1	1	0	0
1	1	0	0
1	1	0	0
1	1	0	0
1	1	0	0
1	1	0	0
1	1	0	0
1	1	0	0
1	1	0	0
1	1	0	0
1	1	0	0
1	1	0	0
1	1	0	0
1	1	0	0
1	1	0	0
1	1	0	0
1	1	0	0
1	1	0	0
1	1	0	0
1	1	0	1
1	1	0	0
1	1	0	0
1	1	-1	1
1	1	-1	1
1	1	0	1
1	1	0	0
1	1	0	0
1	1	-1	1
1	1	0	0
1	1	0	0
1	1	0	1
1	1	0	0
1	1	-1	0
1	1	0	0
1	1	0	0
1	1	0	0
1	1	-1	0
1	1	0	0
1	1	0	0
1	1	-1	0
1	1	0	0
1	1	0	0
1	1	0	0
1	1	0	0
1	1	0	0
1	1	0	0
1	1	0	0
1	1	-1	0
1	1	-1	0
1	1	-1	0
1	1	-1	0
1	1	0	0
1	1	-1	0
1	1	0	0
1	1	0	0
1	1	0	0
1	1	0	0
1	1	0	0
1	1	0	0
1	1	0	0
1	1	0	0
1	1	-1	0
1	1	-1	0
1	1	0	0
1	1	-1	0
1	1	0	0
1	1	0	0
1	1	0	0
1	1	0	0
1	1	0	0
1	1	0	0
1	1	0	0
1	1	-1	0
1	1	0	0
1	1	-1	0
1	1	0	0
1	1	0	0
1	1	0	0
1	1	0	0
1	1	-1	0
1	1	0	0
1	1	0	0
1	1	-1	0
1	1	0	0
1	1	0	0
1	1	0	0
1	1	0	0
1	1	-1	0
1	1	0	0
1	1	-1	0
1	1	0	0
1	1	0	0
1	1	0	0
1	1	-1	0
1	1	0	0
1	1	0	0
1	1	0	0
1	1	0	0
1	1	0	0
1	1	0	1
1	1	-2	1
1	1	0	0
1	1	-1	0
1	1	0	0
1	1	-1	0
1	1	-1	1
1	1	-1	0
1	1	0	0
1	1	0	0
1	1	0	0
1	1	0	0
1	1	0	0
1	1	0	0
1	1	0	0
1	1	0	0
1	1	0	0
1	1	0	0
1	1	0	0
1	1	0	0
1	1	0	0
1	1	0	0
1	1	0	0
1	1	0	0
1	1	0	0
1	1	0	0
1	1	-1	0
1	1	0	1
1	1	0	0
1	1	0	0
1	1	0	0
1	1	0	1
1	1	0	0
1	1	-1	1
1	1	0	0
1	1	0	1
1	1	0	1
1	1	0	0
1	1	0	1
1	1	0	1
1	1	0	0
1	1	0	0
1	1	0	0
1	1	0	0
1	1	0	0
1	1	0	0
1	1	0	0
1	1	0	1
1	1	0	0
1	1	0	0
1	1	0	0
1	1	0	0
1	1	0	0
1	1	0	0
1	1	0	0
1	1	0	0
1	1	0	0
1	1	0	0
1	1	0	0
1	1	0	0
1	1	0	0
1	1	0	0
1	1	0	0
1	1	0	1
1	1	0	0
1	1	0	0
1	1	0	0
1	1	0	0
1	1	0	0
1	1	0	0
1	1	0	0
1	1	-1	0
1	1	0	0
1	1	0	0
1	1	0	0
1	1	0	0
1	1	0	0
1	1	0	1
1	1	0	0
1	1	0	0
1	1	0	0
1	1	0	0
1	1	0	0
1	1	0	0
1	1	0	0
1	1	0	1
1	1	0	0
1	1	0	1
1	1	0	1
1	1	0	0
1	1	0	0
1	1	0	0
1	1	0	0
1	1	0	0
1	1	0	0
1	1	0	0
1	1	0	0
1	1	0	1
1	1	0	0
1	1	-1	0
1	1	0	0
1	1	0	0
1	1	0	0
1	1	0	0
1	1	-1	0
1	1	0	0
1	1	0	0
1	1	-1	0
1	1	-1	0
1	1	0	0
1	1	0	0
1	1	0	0
1	1	0	0
1	1	0	0
1	1	0	0
1	1	0	0
1	1	0	0
1	1	-1	0
1	1	-2	0
1	1	0	0
1	1	-1	0
1	1	-1	0
1	1	-1	0
1	1	-2	0
1	1	0	0
1	1	0	0
1	1	0	0
1	1	0	0
1	1	0	0
1	1	0	0
1	1	-1	0
1	1	-2	1
1	1	0	0
1	1	-1	0
1	1	-2	0
1	1	-2	0
1	1	-2	0
1	1	0	0
1	1	0	0
1	1	0	0
1	1	0	0
1	1	-1	0
1	1	0	0
1	1	0	0
1	1	-1	0
1	1	0	1
1	1	0	0
1	1	0	0
1	1	0	0
1	1	0	1
1	1	0	1
1	1	0	1
1	1	0	0
1	1	0	1
1	1	0	0
1	1	0	0
1	1	-1	0
1	1	0	1
1	1	0	0
1	1	0	1
1	1	0	1
1	1	0	0
1	1	0	0
1	1	0	0
1	1	0	0
1	1	0	0
1	1	0	0
1	1	0	0
1	1	0	0
1	1	-1	0
1	1	0	1
1	1	0	0
1	1	-1	0
1	1	0	0
1	1	0	0
1	1	0	0
1	1	0	1
1	1	0	1
1	1	0	0
1	1	-1	0
1	1	0	1
1	1	0	0
1	1	0	1
1	1	0	1
1	1	0	1
1	1	0	1
1	1	0	1
1	1	0	0
1	1	0	0
1	1	0	0
1	1	0	0
1	1	0	0
1	1	-1	0
1	1	0	1
1	1	0	2
1	1	0	1
1	1	0	0
1	1	0	1
1	1	0	0
1	1	0	0
1	1	0	0
1	1	0	0
1	1	-2	1
1	1	0	1
1	1	0	1
1	1	0	0
1	1	0	0
1	1	-1	0
1	1	-1	0
1	1	0	1
1	1	0	0
1	1	0	0
1	1	0	0
1	1	0	0
1	1	0	0
1	1	0	0
1	1	0	0
1	1	0	0
1	1	0	0
1	1	0	0
1	1	0	0
1	1	0	0
1	1	0	0
1	1	0	0
1	1	0	0
1	1	0	0
1	1	0	0
1	1	0	0
1	1	0	0
1	1	0	0
1	1	0	0
1	1	0	1
1	1	0	0
1	1	-2	1
1	1	-1	1
1	1	0	1
1	1	0	0
1	1	0	0
1	1	-1	1
1	1	-2	1
1	1	0	0
1	1	0	1
1	1	0	0
1	1	0	1
1	1	0	0
1	1	0	0
1	1	0	0
1	1	0	0
1	1	0	0
1	1	0	0
1	1	0	0
1	1	0	0
1	1	0	0
1	1	0	0
1	1	0	0
1	1	-1	0
1	1	0	0
1	1	0	0
1	1	0	1
1	1	0	1
1	1	0	0
1	1	0	1
1	1	-1	1
1	1	0	1
1	1	0	0
1	1	0	0
1	1	0	1
1	1	0	1
1	1	0	1
1	1	0	0
1	1	0	1
1	1	-1	1
1	1	-1	0
1	1	0	1
1	1	-1	1
1	1	-1	2
1	1	-1	1
1	1	-1	1
1	1	-2	1
1	1	-1	1
1	1	-1	1
1	1	-1	1
1	1	-1	1
1	1	-2	0
1	1	-2	1
1	1	-3	1
1	1	-2	2
1	1	-3	2
1	1	-1	1
1	1	0	1
1	1	0	0
1	1	0	0
1	1	0	0
1	1	0	0
1	1	-1	0
1	1	-1	1
1	1	0	0
1	1	0	0
1	1	0	0
1	1	0	0
1	1	0	0
1	1	0	0
1	1	0	0
1	1	0	0
1	1	0	1
1	1	0	0
1	1	0	0
1	1	0	0
1	1	0	0
1	1	0	0
1	1	0	0
1	1	0	0
1	1	0	0
1	1	0	1
1	1	-1	1
1	1	0	2
1	1	0	1
1	1	-1	1
1	1	-1	1
1	1	0	1
1	1	0	0
1	1	0	1
1	1	0	1
1	1	0	0
1	1	0	0
1	1	0	0
1	1	-2	1
1	1	-1	0
1	1	-1	1
1	1	-1	1
1	1	0	1
1	1	0	1
1	1	-1	1
1	1	0	0
1	1	-1	1
1	1	-1	2
1	1	0	1
1	1	0	0
1	1	0	0
1	1	0	2
1	1	-2	1
1	1	0	1
1	1	-1	2
1	1	0	1
1	1	0	1
1	1	0	1
1	1	0	0
1	1	0	0
1	1	0	1
1	1	0	1
1	1	0	0
1	1	0	0
1	1	0	0
1	1	0	0
1	1	0	0
1	1	0	1
1	1	0	1
1	1	0	1
1	1	0	1
1	1	0	1
1	1	0	2
1	1	0	1
1	1	1	0
1	1	1	0
1	1	0	0
1	1	2	1
1	1	2	1
1	1	3	1
1	1	1	0
1	1	0	0
1	1	0	0
1	1	0	0
1	1	0	0
1	1	0	0
1	1	0	0
1	1	0	0
1	1	0	0
1	1	0	0
1	1	0	0
1	1	0	0
1	1	0	1
1	1	0	0
1	1	1	1
1	1	1	0
1	1	1	0
1	1	0	1
1	1	0	0
1	1	0	0
1	1	0	0
1	1	0	0
1	1	0	0
1	1	1	1
1	1	1	0
1	1	1	0
1	1	0	0
1	1	0	0
1	1	0	0
1	1	0	0
1	1	0	0
1	1	0	0
1	1	0	1
1	1	0	0
1	1	0	0
1	1	0	1
1	1	0	1
1	1	0	1
1	1	0	0
1	1	0	0
1	1	0	0
1	1	0	0
1	1	0	0
1	1	0	0
1	1	0	0
1	1	0	-1
1	1	0	0
1	1	0	0
1	1	0	0
1	1	0	1
1	1	0	1
1	1	0	1
1	1	0	1
1	1	0	1
1	1	0	1
1	1	0	0
1	1	0	2
1	1	0	1
1	1	0	1
1	1	0	0
1	1	0	0
1	1	0	0
1	1	0	0
1	1	0	0
1	1	0	1
1	1	-1	1
1	1	-1	1
1	1	0	0
1	1	0	0
1	1	0	1
1	1	0	2
1	1	0	1
1	1	0	1
1	1	-1	2
1	1	-2	1
1	1	0	1
1	1	-1	1
1	1	-2	3
1	1	-2	2
1	1	-2	0
1	1	-2	1
1	1	-3	1
1	1	0	0
1	1	-1	1
1	1	-3	0
1	1	-2	1
1	1	-2	1
1	1	-2	1
1	1	0	0
1	1	-2	0
1	1	-3	1
1	1	-2	1
1	1	-3	1
1	1	-2	2
1	1	-3	1
1	1	-1	1
1	1	-1	1
1	1	-3	2
1	1	-1	2
1	1	0	2
1	1	-1	1
1	1	0	0
1	1	-1	0
1	1	0	1
1	1	-1	2
1	1	0	1
1	1	0	1
1	1	-2	1
1	1	-2	0
1	1	-2	2
1	1	-1	1
1	1	-2	2
1	1	-2	0
1	1	-2	1
1	1	-3	1
1	1	-1	1
1	1	-1	1
1	1	0	2
1	1	0	0
1	1	0	0
1	1	0	1
1	1	0	1
1	1	0	0
1	1	0	0
1	1	0	0
1	1	0	0
1	1	0	1
1	1	0	1
1	1	0	2
1	1	0	1
1	1	0	0
1	1	0	1
1	1	0	1
1	1	0	1
1	1	0	0
1	1	0	0
1	1	0	0
1	1	0	0
1	1	-1	0
1	1	0	0
1	1	0	0
1	1	0	0
1	1	-3	0
1	1	-1	0
1	1	-3	0
1	1	-1	1
1	1	0	1
1	1	0	0
1	1	0	0
1	1	0	0
1	1	0	1
1	1	-1	1
1	1	-2	0
1	1	-1	0
1	1	-1	2
1	1	-2	0
1	1	-3	1
1	1	-2	0
1	1	-2	0
1	1	-3	2
1	1	-2	0
1	1	-2	1
1	1	-2	1
1	1	-2	1
1	1	-2	0
1	1	-2	1
1	1	-2	1
1	1	-2	1
1	1	-3	1
1	1	-2	1
1	1	-3	1
1	1	-3	1
1	1	-3	1
1	1	-2	1
1	1	-2	1
1	1	-3	1
1	1	-3	2
1	1	-1	2
1	1	0	2
1	1	0	1
1	1	0	1
1	1	0	2
1	1	0	0
1	1	-1	0
1	1	-1	0
1	1	-1	1
1	1	0	1
1	1	-1	1
1	1	-1	1
1	1	0	1
1	1	0	0
1	1	0	0
1	1	0	1
1	1	0	0
1	1	0	0
1	1	0	0
1	1	0	0
1	1	-1	0
1	1	-1	0
1	1	0	1
1	1	-2	2
1	1	-2	1
1	1	-2	2
1	1	-1	3
1	1	-1	2
1	1	-2	2
1	1	-2	2
1	1	-1	3
1	1	0	1
1	1	0	1
1	1	-1	1
1	1	-3	1
1	1	-1	2
1	1	0	2
1	1	0	1
1	1	0	1
1	1	-2	1
1	1	-3	1
1	1	-2	1
1	1	-1	2
1	1	0	1
1	1	-1	1
1	1	-3	1
1	1	-4	1
1	1	-2	3
1	1	0	1
1	1	-2	1
1	1	-3	1
1	1	-3	1
1	1	-2	3
1	1	-3	1
1	1	-2	1
1	1	-3	1
1	1	-2	2
1	1	-2	1
1	1	-3	1
1	1	-3	1
1	1	-2	2
1	1	0	1
1	1	0	1
1	1	-1	1
1	1	0	0
1	1	-1	1
1	1	-1	1
1	1	-1	2
1	1	0	1
1	1	0	1
1	1	-2	1
1	1	-1	1
1	1	-1	1
1	1	0	1
1	1	0	1
1	1	0	0
1	1	-1	2
1	1	0	2
1	1	0	2
1	1	0	1
1	1	0	1
1	1	1	2
1	1	0	0
1	1	0	1
1	1	0	0
1	1	1	0
1	1	0	1
1	1	0	0
1	1	1	0
1	1	1	0
1	1	0	0
1	1	0	0
1	1	0	0
1	1	0	0
1	1	0	0
1	1	0	0
1	1	0	1
1	1	0	0
1	1	0	0
1	1	0	1
1	1	0	1
1	1	0	2
1	1	0	1
1	1	0	1
1	1	0	0
1	1	0	0
1	1	0	0
1	1	0	0
1	1	0	0
1	1	0	0
1	1	0	0
1	1	1	1
1	1	0	1
1	1	0	1
1	1	0	1
1	1	0	1
1	1	0	0
1	1	0	0
1	1	0	0
1	1	0	0
1	1	0	0
1	1	0	0
1	1	0	0
1	1	0	0
1	1	1	0
1	1	1	0
1	1	1	0
1	1	1	0
1	1	0	0
1	1	0	0
1	1	1	0
1	1	0	0
1	1	0	0
1	1	0	1
1	1	0	0
1	1	0	0
1	1	0	0
1	1	0	0
1	1	0	1
1	1	1	0
1	1	0	0
1	1	0	0
1	1	0	1
1	1	0	2
1	1	0	1
1	1	1	2
1	1	0	0
1	1	0	1
1	1	0	2
1	1	0	1
1	1	0	0
1	1	0	1
1	1	0	1
1	1	0	1
1	1	0	1
1	1	0	1
1	1	0	0
1	1	0	0
1	1	0	0
1	1	0	0
1	1	0	0
1	1	0	1
1	1	0	1
1	1	0	1
1	1	0	1
1	1	0	1
1	1	0	2
1	1	0	1
1	1	0	2
1	1	0	2
1	1	0	2
1	1	0	2
1	1	0	1
1	1	-1	2
1	1	0	2
1	1	0	2
1	1	-1	3
1	1	-2	2
1	1	-1	3
1	1	-1	2
1	1	0	1
1	1	0	1
1	1	-2	2
1	1	-1	2
1	1	0	2
1	1	-1	1
1	1	-1	3
1	1	-2	2
1	1	-1	3
1	1	-1	3
1	1	-1	3
1	1	-1	2
1	1	-2	2
1	1	-2	2
1	1	-1	3
1	1	-1	1
1	1	0	1
1	1	-1	1
1	1	-1	1
1	1	0	1
1	1	0	1
1	1	0	0
1	1	0	0
1	1	0	0
1	1	0	1
1	1	-1	1
1	1	0	0
1	1	-1	1
1	1	-1	1
1	1	-1	0
1	1	-2	1
1	1	0	1
1	1	0	1
1	1	0	0
1	1	-2	0
1	1	-1	0
1	1	0	0
1	1	0	0
1	1	-1	1
1	1	-2	1
1	1	-2	1
1	1	-2	0
1	1	-3	1
1	1	-2	1
1	1	-3	0
1	1	-2	1
1	1	-2	1
1	1	0	1
1	1	-2	1
1	1	-2	2
1	1	-2	1
1	1	-2	1
1	1	-1	1
1	1	-1	1
1	1	-2	1
1	1	-2	1
1	1	-3	0
1	1	-2	1
1	1	-2	1
1	1	-2	1
1	1	0	1
1	1	0	0
1	1	-3	1
1	1	-2	0
1	1	-1	1
1	1	-2	1
1	1	0	0
1	1	-1	1
1	1	-2	0
1	1	0	0
1	1	-3	0
1	1	-1	1
1	1	0	0
1	1	-1	1
1	1	-1	1
1	1	-2	1
1	1	-2	2
1	1	-2	2
1	1	-3	1
1	1	-2	1
1	1	-2	2
1	1	-3	1
1	1	-1	1
1	1	-3	0
1	1	-2	0
1	1	-1	0
1	1	-2	0
1	1	-1	1
1	1	-3	0
1	1	-3	0
1	1	-2	0
1	1	0	1
1	1	-3	0
1	1	-2	0
1	1	-3	0
1	1	-4	1
1	1	-3	0
1	1	-4	0
1	1	-4	0
1	1	-4	1
1	1	-4	0
1	1	-3	1
1	1	-2	1
1	1	-1	1
1	1	-2	1
1	1	-2	1
1	1	-1	1
1	1	0	0
1	1	0	0
1	1	0	0
1	1	0	0
1	1	0	0
1	1	0	1
1	1	0	1
1	1	0	0
1	1	0	0
1	1	0	0
1	1	0	0
1	1	0	0
1	1	0	0
1	1	0	0
1	1	0	0
1	1	0	0
1	1	0	0
1	1	0	0
1	1	0	0
1	1	0	0
1	1	0	0
1	1	0	0
1	1	0	0
1	1	-2	0
1	1	-2	0
1	1	-2	2
1	1	-2	1
1	1	-3	1
1	1	-2	2
1	1	-1	1
1	1	-1	1
1	1	-1	1
1	1	-4	1
1	1	-3	2
1	1	-1	1
1	1	-3	1
1	1	-2	1
1	1	-2	1
1	1	-2	1
1	1	-3	0
1	1	-3	1
1	1	-3	1
1	1	-3	1
1	1	-3	0
1	1	-4	1
1	1	-3	1
1	1	-5	1
1	1	-4	2
1	1	-3	1
1	1	-3	0
1	1	-4	1
1	1	-3	1
1	1	-3	1
1	1	-2	0
1	1	-3	0
1	1	-2	0
1	1	-4	0
1	1	-3	0
1	1	-3	0
1	1	-3	1
1	1	-1	1
1	1	0	0
1	1	-4	0
1	1	-3	0
1	1	-3	1
1	1	0	1
1	1	-2	0
1	1	-3	0
1	1	-2	0
1	1	-4	1
1	1	-1	1
1	1	-1	0
1	1	-2	0
1	1	-3	0
1	1	-2	1
1	1	-3	0
1	1	-1	0
1	1	-3	0
1	1	-2	1
1	1	-1	0
1	1	0	1
1	1	0	0
1	1	-2	0
1	1	-2	0
1	1	-2	1
1	1	-1	1
1	1	-2	0
1	1	-2	0
1	1	-2	1
1	1	-1	1
1	1	-1	0
1	1	-1	0
1	1	-1	1
1	1	-2	1
1	1	0	1
1	1	-3	1
1	1	-2	0
1	1	-2	1
1	1	-2	1
1	1	-2	1
1	1	-3	1
1	1	-1	0
1	1	-3	1
1	1	-1	1
1	1	-1	0
1	1	-2	0
1	1	0	0
1	1	-1	1
1	1	-1	1
1	1	0	0
1	1	0	1
1	1	0	0
1	1	0	0
1	1	0	0
1	1	0	0
1	1	0	0
1	1	0	0
1	1	-1	0
1	1	-1	0
1	1	-1	0
1	1	0	0
1	1	0	0
1	1	-2	1
1	1	-1	0
1	1	-2	1
1	1	-1	0
1	1	-1	1
1	1	-3	2
1	1	-3	1
1	1	-3	0
1	1	-1	0
1	1	-1	0
1	1	-2	0
1	1	-1	1
1	1	0	0
1	1	-1	0
1	1	0	0
1	1	0	0
1	1	0	0
1	1	0	1
1	1	0	0
1	1	0	0
1	1	0	0
1	1	0	0
1	1	0	0
1	1	0	0
1	1	0	0
1	1	0	0
1	1	0	0
1	1	0	0
1	1	0	0
1	1	0	0
1	1	0	0
1	1	0	0
1	1	0	0
1	1	0	0
1	1	0	0
1	1	0	0
1	1	0	0
1	1	0	0
1	1	0	1
1	1	0	0
1	1	0	0
1	1	0	0
1	1	0	0
1	1	0	0
1	1	0	0
1	1	0	0
1	1	0	0
1	1	-1	0
1	1	-2	0
1	1	-2	0
1	1	-2	0
1	1	-2	0
1	1	-2	0
1	1	-2	1
1	1	-2	1
1	1	-2	0
1	1	-1	0
1	1	-1	0
1	1	-2	0
1	1	0	0
1	1	0	0
1	1	-2	0
1	1	-2	0
1	1	-2	0
1	1	-1	0
1	1	0	0
1	1	-1	0
1	1	0	0
1	1	0	0
1	1	0	0
1	1	-1	0
1	1	-1	0
1	1	-1	0
1	1	-1	0
1	1	0	0
1	1	-2	0
1	1	-1	0
1	1	-2	0
1	1	-1	0
1	1	-3	0
1	1	-1	0
1	1	-2	0
1	1	-1	0
1	1	-2	-1
1	1	-1	0
1	1	-1	0
1	1	0	0
1	1	-1	0
1	1	-2	0
1	1	-1	0
1	1	-1	-1
1	1	0	-1
1	1	-1	-1
1	1	0	0
1	1	0	0
1	1	0	0
1	1	0	0
1	1	0	0
1	1	0	0
1	1	0	0
1	1	0	0
1	1	0	-1
1	1	-1	0
1	1	-1	-1
1	1	0	-1
1	1	-1	-2
1	1	0	-1
1	1	-2	-2
1	1	-1	0
1	1	-1	-1
1	1	-3	-3
1	1	-1	-1
1	1	-2	-1
1	1	-1	0
1	1	-2	-1
1	1	-2	-2
1	1	-1	-1
1	1	-2	-1
1	1	-2	0
1	1	-2	-2
1	1	-2	-1
1	1	-2	-1
1	1	-2	-2
1	1	-2	-2
1	1	-1	-1
1	1	-4	-2
1	1	-1	-1
1	1	-3	-2
1	1	-2	0
1	1	-3	-2
1	1	-3	-2
1	1	-2	-1
1	1	-2	-1
1	1	-3	-2
1	1	-3	-1
1	1	-2	-2
1	1	-4	0
1	1	-2	-1
1	1	-4	-2
1	1	-4	-1
1	1	-2	0
1	1	-4	-1
1	1	-1	0
1	1	-5	0
1	1	-1	0
1	1	0	0
1	1	-2	0
1	1	-1	0
1	1	0	0
1	1	-3	0
1	1	-1	0
1	1	-3	0
1	1	-2	0
1	1	-2	0
1	1	-3	-1
1	1	-3	-1
1	1	-3	0
1	1	-3	0
1	1	-1	0
1	1	-3	0
1	1	-2	-2
1	1	-5	0
1	1	-1	0
1	1	-3	0
1	1	-2	0
1	1	-3	0
1	1	0	0
1	1	-1	0
1	1	-2	0
1	1	0	0
1	1	-2	0
1	1	-1	0
1	1	-3	0
1	1	-2	0
1	1	-1	0
1	1	-2	0
1	1	-2	0
1	1	-2	0
1	1	-2	0
1	1	-2	0
1	1	-3	0
1	1	-3	0
1	1	-3	0
1	1	-4	0
1	1	-3	0
1	1	-3	0
1	1	-3	0
1	1	-3	0
1	1	-3	0
1	1	-3	0
1	1	-3	0
1	1	-4	0
1	1	-4	1
1	1	-3	0
1	1	-3	0
1	1	-4	0
1	1	-3	0
1	1	-4	0
1	1	-3	0
1	1	-4	0
1	1	-4	0
1	1	-3	0
1	1	-4	0
1	1	-4	0
1	1	-2	0
1	1	-2	0
1	1	-1	0
1	1	-2	0
1	1	-1	0
1	1	-1	0
1	1	-2	0
1	1	-3	0
1	1	-4	0
1	1	-3	0
1	1	-2	0
1	1	-4	0
1	1	-2	0
1	1	-2	0
1	1	-4	0
1	1	-2	0
1	1	-2	0
1	1	-3	0
1	1	-3	0
1	1	-2	0
1	1	-3	0
1	1	-2	0
1	1	-3	0
1	1	-3	0
1	1	-2	0
1	1	-2	0
1	1	-2	0
1	1	-2	0
1	1	-3	1
1	1	-2	1
1	1	-3	0
1	1	-3	1
1	1	-3	1
1	1	-4	0
1	1	-4	1
1	1	-2	1
1	1	-4	0
1	1	-2	1
1	1	-3	1
1	1	-2	2
1	1	-3	1
1	1	-3	1
1	1	-3	2
1	1	-3	0
1	1	-3	0
1	1	-4	1
1	1	-5	0
1	1	-3	1
1	1	-4	0
1	1	-4	0
1	1	-4	0
1	1	-4	1
1	1	-4	0
1	1	-4	0
1	1	-4	0
1	1	-4	0
1	1	-5	0
1	1	-4	0
1	1	-4	0
1	1	-4	0
1	1	-3	0
1	1	-4	0
1	1	-2	0
1	1	-3	0
1	1	-3	0
1	1	-3	0
1	1	-3	0
1	1	-3	0
1	1	-4	0
1	1	-3	0
1	1	-1	0
1	1	0	0
1	1	-2	0
1	1	-3	0
1	1	-2	0
1	1	-1	0
1	1	-2	0
1	1	-2	1
1	1	-1	1
1	1	-1	1
1	1	-1	1
1	1	-2	1
1	1	-1	1
1	1	-2	1
1	1	-2	1
1	1	0	0
1	1	-3	1
1	1	-2	1
1	1	-4	1
1	1	-2	1
1	1	-3	2
1	1	-2	1
1	1	-4	1
1	1	-2	1
1	1	-3	1
1	1	-3	1
1	1	-3	1
1	1	-4	1
1	1	-2	1
1	1	-5	0
1	1	-3	1
1	1	-3	1
1	1	-4	1
1	1	-3	1
1	1	-3	1
1	1	-3	1
1	1	-2	0
1	1	-4	1
1	1	-2	1
1	1	-5	0
1	1	-3	1
1	1	-3	2
1	1	-2	1
1	1	-2	0
1	1	-2	1
1	1	-1	1
1	1	0	0
1	1	0	0
1	1	0	0
1	1	-1	0
1	1	0	0
1	1	-1	0
1	1	0	0
1	1	0	0
1	1	0	0
1	1	0	0
1	1	0	0
1	1	-1	0
1	1	-1	0
1	1	-1	0
1	1	-2	0
1	1	-1	0
1	1	0	0
1	1	-3	1
1	1	-2	0
1	1	0	0
1	1	-1	0
1	1	-2	0
1	1	-2	0
1	1	0	0
1	1	0	0
1	1	-2	0
1	1	-1	0
1	1	-1	0
1	1	-2	0
1	1	0	0
1	1	-2	0
1	1	-2	0
1	1	-2	1
1	1	-2	0
1	1	-1	0
1	1	-3	1
1	1	-2	0
1	1	-1	0
1	1	0	0
1	1	0	0
1	1	-1	0
1	1	-2	0
1	1	-2	1
1	1	-2	1
1	1	0	1
1	1	0	1
1	1	0	0
1	1	0	0
1	1	-2	0
1	1	-2	0
1	1	-3	0
1	1	-2	1
1	1	0	1
1	1	-1	0
1	1	-1	1
1	1	-3	0
1	1	-3	0
1	1	-3	1
1	1	-3	0
1	1	-3	0
1	1	-4	0
1	1	-3	0
1	1	-1	0
1	1	0	0
1	1	0	0
1	1	-3	0
1	1	-1	0
1	1	-1	0
1	1	-2	0
1	1	-2	0
1	1	-2	0
1	1	-2	0
1	1	-1	1
1	1	-2	0
1	1	0	1
1	1	0	0
1	1	-2	1
1	1	-1	0
1	1	-2	1
1	1	-2	2
1	1	-1	1
1	1	-1	2
1	1	-1	1
1	1	-2	2
1	1	-1	1
1	1	-1	1
1	1	0	1
1	1	-1	0
1	1	0	1
1	1	0	1
1	1	-2	1
1	1	-2	2
1	1	-1	2
1	1	-2	2
1	1	-2	1
1	1	-3	3
1	1	-2	2
1	1	-2	1
1	1	-2	1
1	1	-2	1
1	1	-2	2
1	1	-3	1
1	1	-2	2
1	1	-3	2
1	1	-3	2
1	1	-3	2
1	1	-3	2
1	1	-2	2
1	1	-4	2
1	1	-3	1
1	1	-2	3
1	1	-3	1
1	1	-3	2
1	1	-2	1
1	1	-2	2
1	1	0	1
1	1	-1	1
1	1	-2	1
1	1	-1	1
1	1	0	1
1	1	0	0
1	1	0	0
1	1	0	0
1	1	0	0
1	1	0	0
1	1	0	0
1	1	0	0
1	1	0	0
1	1	0	0
1	1	0	0
1	1	0	1
1	1	0	1
1	1	0	0
1	1	-1	1
1	1	-2	0
1	1	-3	2
1	1	-3	2
1	1	-3	2
1	1	-3	3
1	1	-2	2
1	1	-3	2
1	1	-2	1
1	1	-2	3
1	1	-2	2
1	1	0	1
1	1	0	1
1	1	0	0
1	1	0	1
1	1	0	1
1	1	0	2
1	1	0	1
1	1	-1	0
1	1	-1	0
1	1	-2	0
1	1	-1	1
[truncated: 7,087 more rows]
