# Supplementary material for: Shades of yellow: interactive effects of visual and odour cues in a pest beetle
Source: PeerJ. 2016 Jul 12;4:e2219. doi: 10.7717/peerj.2219 (PMC4950555; doi:10.7717/peerj.2219)
Supplement: Supplemental Information 5 [file peerj-04-2219-s005.zip › White control/Control 12.xls]

## Sheet: Sheet1
1	all 15 minutes	1899-12-31 03:00:00	1899-12-31 06:00:00	1899-12-31 09:00:00	1899-12-31 12:00:00	1899-12-31 15:00:00
Average speed (mm/s)	4.02	4.5	4.3	3.1	4.33	3.89
Sd Speed (mm/s)	2.03	1.98	1.86	2.31	1.82	1.87
Track length (mm)	3622.27	810.48	774.82	557.15	779.02	700.8
Vector length (mm)	2360.77	731.53	523.93	442.39	426.52	564.85
Straightness	0.65	0.9	0.68	0.79	0.55	0.81
Sine of vector angle	-0.62	-0.3	-0.88	-1	-0.51	-0.22
Upward length (mm)	-1463.5	-220.2	-460.6	-442.2	-217.5	-123
Upward straightness	-0.4	-0.27	-0.59	-0.79	-0.28	-0.18
2	all 15 minutes	1899-12-31 03:00:00	1899-12-31 06:00:00	1899-12-31 09:00:00	1899-12-31 12:00:00	1899-12-31 15:00:00
Average speed (mm/s)	1.04	0.53	0.45	1.64	1.87	0.7
Sd Speed (mm/s)	1.45	1.02	0.74	1.62	1.87	1.03
Track length (mm)	936.93	96.24	81.3	295.5	337.19	126.71
Vector length (mm)	841.96	79.05	70.31	275.63	307.98	115.51
Straightness	0.9	0.82	0.86	0.93	0.91	0.91
Sine of vector angle	0.96	0.83	0.97	0.95	0.99	0.97
Upward length (mm)	811.4	66	68.3	261	304.5	111.6
Upward straightness	0.87	0.69	0.84	0.88	0.9	0.88
3	all 15 minutes	1899-12-31 03:00:00	1899-12-31 06:00:00	1899-12-31 09:00:00	1899-12-31 12:00:00	1899-12-31 15:00:00
Average speed (mm/s)	0.16	n/a	0	0	0.08	0.71
Sd Speed (mm/s)	0.59	0	0.01	0.01	0.31	1.12
Track length (mm)	144.16	n/a	0.4	0.1	15.21	128.45
Vector length (mm)	112.78	n/a	0.32	0.1	6.02	109.84
Straightness	0.78	n/a	0.79	1	0.4	0.86
Sine of vector angle	0.95	n/a	-0.32	n/a	0.75	0.94
Upward length (mm)	107.6	n/a	-0.1	n/a	4.5	103.2
Upward straightness	0.75	n/a	-0.25	n/a	0.3	0.8
4	all 15 minutes	1899-12-31 03:00:00	1899-12-31 06:00:00	1899-12-31 09:00:00	1899-12-31 12:00:00	1899-12-31 15:00:00
Average speed (mm/s)	0.64	0.36	0.27	0.27	0.77	1.55
Sd Speed (mm/s)	0.95	0.61	0.6	0.52	0.95	1.21
Track length (mm)	578.42	64.27	48.22	48.28	138.72	278.93
Vector length (mm)	361.54	40.82	43.69	42.26	94.75	238.99
Straightness	0.63	0.64	0.91	0.88	0.68	0.86
Sine of vector angle	0.94	-0.97	0.89	1	0.66	0.99
Upward length (mm)	339.5	-39.7	38.9	42.1	62.4	235.8
Upward straightness	0.59	-0.62	0.81	0.87	0.45	0.85
5	all 15 minutes	1899-12-31 03:00:00	1899-12-31 06:00:00	1899-12-31 09:00:00	1899-12-31 12:00:00	1899-12-31 15:00:00
Average speed (mm/s)	1.2	1.4	2.21	1.23	1.13	0.02
Sd Speed (mm/s)	1.94	1.97	2.43	1.82	1.83	0.11
Track length (mm)	1079.12	252.86	397.49	222.26	202.82	3.7
Vector length (mm)	829.05	97.85	385.15	207.72	174.29	3.02
Straightness	0.77	0.39	0.97	0.93	0.86	0.82
Sine of vector angle	-1	-0.88	-0.99	-1	-0.9	0.56
Upward length (mm)	-828.9	-86.1	-380.5	-207.4	-156.6	1.7
Upward straightness	-0.77	-0.34	-0.96	-0.93	-0.77	0.46
6	all 15 minutes	1899-12-31 03:00:00	1899-12-31 06:00:00	1899-12-31 09:00:00	1899-12-31 12:00:00	1899-12-31 15:00:00
Average speed (mm/s)	0.14	0.61	0.04	0	0	0.03
Sd Speed (mm/s)	0.54	1.08	0.13	0.01	0.01	0.16
Track length (mm)	123.21	110.08	7.12	0.1	0.1	5.81
Vector length (mm)	10.83	12.65	1.66	0.1	0.1	4.24
Straightness	0.09	0.11	0.23	1	1	0.73
Sine of vector angle	-0.48	-0.29	-0.54	n/a	n/a	-0.14
Upward length (mm)	-5.2	-3.7	-0.9	n/a	n/a	-0.6
Upward straightness	-0.04	-0.03	-0.13	n/a	n/a	-0.1
7	all 15 minutes	1899-12-31 03:00:00	1899-12-31 06:00:00	1899-12-31 09:00:00	1899-12-31 12:00:00	1899-12-31 15:00:00
Average speed (mm/s)	0.24	0.43	0.16	0.18	0.3	0.14
Sd Speed (mm/s)	0.32	0.35	0.25	0.24	0.36	0.28
Track length (mm)	218.72	77.61	28.93	32.72	53.88	25.58
Vector length (mm)	154.19	51.36	28.09	31.77	36.5	19.86
Straightness	0.7	0.66	0.97	0.97	0.68	0.78
Sine of vector angle	-0.96	-1	-1	-1	-0.77	-0.45
Upward length (mm)	-148.1	-51.3	-28	-31.7	-28.1	-9
Upward straightness	-0.68	-0.66	-0.97	-0.97	-0.52	-0.35
8	all 15 minutes	1899-12-31 03:00:00	1899-12-31 06:00:00	1899-12-31 09:00:00	1899-12-31 12:00:00	1899-12-31 15:00:00
Average speed (mm/s)	1.31	0.7	1	1.32	1.86	1.65
Sd Speed (mm/s)	0.82	0.41	0.7	0.86	0.64	0.84
Track length (mm)	1174.89	125.92	179.51	237.52	335.18	296.77
Vector length (mm)	365.4	32.08	123.41	86.66	307.28	185.87
Straightness	0.31	0.25	0.69	0.36	0.92	0.63
Sine of vector angle	-0.81	1	-0.69	-0.99	0.09	-1
Upward length (mm)	-296.4	32	-85.7	-86.2	29.1	-185.6
Upward straightness	-0.25	0.25	-0.48	-0.36	0.09	-0.63
9	all 15 minutes	1899-12-31 03:00:00	1899-12-31 06:00:00	1899-12-31 09:00:00	1899-12-31 12:00:00	1899-12-31 15:00:00
Average speed (mm/s)	1.26	0.25	1.2	1.25	2.02	1.6
Sd Speed (mm/s)	1.01	0.39	0.8	1.01	0.91	0.87
Track length (mm)	1136.24	44.38	215.53	224.45	363.04	288.85
Vector length (mm)	909.87	22.09	197.22	213.74	314.21	167.79
Straightness	0.8	0.5	0.92	0.95	0.87	0.58
Sine of vector angle	-0.97	-0.99	-0.94	-0.99	-0.96	-0.97
Upward length (mm)	-882.7	-21.9	-184.9	-212.5	-300.5	-162.9
Upward straightness	-0.78	-0.49	-0.86	-0.95	-0.83	-0.56
10	all 15 minutes	1899-12-31 03:00:00	1899-12-31 06:00:00	1899-12-31 09:00:00	1899-12-31 12:00:00	1899-12-31 15:00:00
Average speed (mm/s)	0.36	0.17	0.35	0.14	0.57	0.6
Sd Speed (mm/s)	0.48	0.26	0.44	0.31	0.58	0.52
Track length (mm)	327.76	30.2	63.52	24.67	101.82	107.55
Vector length (mm)	187.74	8.76	55.31	12.21	71.6	65.14
Straightness	0.57	0.29	0.87	0.49	0.7	0.61
Sine of vector angle	-0.67	-0.96	-0.76	-0.52	-0.64	-0.37
Upward length (mm)	-126.2	-8.4	-41.9	-6.4	-45.6	-23.9
Upward straightness	-0.39	-0.28	-0.66	-0.26	-0.45	-0.22
11	all 15 minutes	1899-12-31 03:00:00	1899-12-31 06:00:00	1899-12-31 09:00:00	1899-12-31 12:00:00	1899-12-31 15:00:00
Average speed (mm/s)	0.36	0.39	0.21	0.24	0.57	0.38
Sd Speed (mm/s)	0.51	0.37	0.23	0.41	0.78	0.5
Track length (mm)	320.3	70.29	37.11	43.11	102.14	67.66
Vector length (mm)	94.37	66.98	28.74	38.18	83.23	65.33
Straightness	0.29	0.95	0.77	0.89	0.81	0.97
Sine of vector angle	-0.37	0.98	0.74	0.58	-0.95	-1
Upward length (mm)	-35.1	65.8	21.3	22	-78.9	-65.3
Upward straightness	-0.11	0.94	0.57	0.51	-0.77	-0.97
12	all 15 minutes	1899-12-31 03:00:00	1899-12-31 06:00:00	1899-12-31 09:00:00	1899-12-31 12:00:00	1899-12-31 15:00:00
Average speed (mm/s)	0.83	0.34	0.91	0.77	1.18	0.95
Sd Speed (mm/s)	0.64	0.34	0.51	0.59	0.7	0.64
Track length (mm)	747.25	60.6	163.66	138.41	212.69	171.89
Vector length (mm)	665.87	31.34	135.65	128.32	207.93	164.88
Straightness	0.89	0.52	0.83	0.93	0.98	0.96
Sine of vector angle	-0.05	-0.2	-0.1	-0.02	0.05	-0.14
Upward length (mm)	-36	-6.3	-14.2	-2.5	9.8	-22.8
Upward straightness	-0.05	-0.1	-0.09	-0.02	0.05	-0.13
