# Supplementary material for: Shades of yellow: interactive effects of visual and odour cues in a pest beetle
Source: PeerJ. 2016 Jul 12;4:e2219. doi: 10.7717/peerj.2219 (PMC4950555; doi:10.7717/peerj.2219)
Supplement: Supplemental Information 5 [file peerj-04-2219-s005.zip › White control/sz 01.csv]

Digital 1	Digital 2	XStep	YStep
1	1	3	5
1	1	3	5
1	1	4	6
1	1	3	6
1	1	4	5
1	1	2	5
1	1	3	5
1	1	3	5
1	1	3	5
1	1	3	6
1	1	2	5
1	1	3	5
1	1	2	5
1	1	4	6
1	1	2	6
1	1	2	5
1	1	3	6
1	1	1	6
1	1	3	5
1	1	2	5
1	1	2	5
1	1	2	5
1	1	1	5
1	1	2	5
1	1	0	5
1	1	0	3
1	1	1	3
1	1	1	5
1	1	1	5
1	1	2	5
1	1	1	7
1	1	1	5
1	1	1	7
1	1	1	6
1	1	1	7
1	1	0	6
1	1	1	6
1	1	1	7
1	1	0	7
1	1	1	6
1	1	0	7
1	1	1	6
1	1	0	7
1	1	1	6
1	1	0	5
1	1	0	3
1	1	0	4
1	1	1	4
1	1	0	4
1	1	1	5
1	1	1	5
1	1	1	5
1	1	2	6
1	1	0	6
1	1	2	6
1	1	1	7
1	1	2	7
1	1	1	7
1	1	1	6
1	1	2	6
1	1	1	7
1	1	2	6
1	1	1	7
1	1	2	7
1	1	1	6
1	1	1	7
1	1	1	6
1	1	0	6
1	1	1	6
1	1	0	6
1	1	0	6
1	1	0	7
1	1	0	7
1	1	0	7
1	1	0	6
1	1	0	7
1	1	0	6
1	1	0	7
1	1	0	6
1	1	0	7
1	1	0	5
1	1	0	4
1	1	0	5
1	1	0	5
1	1	0	6
1	1	1	4
1	1	0	5
1	1	0	4
1	1	2	4
1	1	1	4
1	1	0	3
1	1	1	4
1	1	1	4
1	1	0	2
1	1	1	3
1	1	1	2
1	1	1	2
1	1	1	2
1	1	1	2
1	1	2	3
1	1	1	2
1	1	2	2
1	1	1	2
1	1	2	1
1	1	2	2
1	1	1	1
1	1	2	3
1	1	2	2
1	1	2	2
1	1	3	3
1	1	3	4
1	1	4	3
1	1	2	3
1	1	4	4
1	1	3	4
1	1	2	3
1	1	2	2
1	1	2	3
1	1	2	3
1	1	1	2
1	1	1	3
1	1	1	2
1	1	3	4
1	1	1	4
1	1	1	2
1	1	2	3
1	1	3	4
1	1	2	4
1	1	3	4
1	1	2	3
1	1	2	3
1	1	2	1
1	1	1	1
1	1	1	1
1	1	0	0
1	1	1	0
1	1	1	0
1	1	0	0
1	1	1	0
1	1	1	0
1	1	1	0
1	1	1	0
1	1	2	1
1	1	1	1
1	1	1	1
1	1	0	1
1	1	0	1
1	1	0	1
1	1	0	1
1	1	0	1
1	1	0	0
1	1	0	0
1	1	0	0
1	1	0	0
1	1	0	0
1	1	0	0
1	1	0	0
1	1	0	0
1	1	0	0
1	1	0	0
1	1	0	0
1	1	0	0
1	1	0	0
1	1	0	0
1	1	0	0
1	1	0	0
1	1	0	0
1	1	0	0
1	1	0	0
1	1	0	0
1	1	0	0
1	1	0	0
1	1	0	0
1	1	0	0
1	1	0	0
1	1	0	0
1	1	2	0
1	1	1	0
1	1	1	2
1	1	1	0
1	1	2	1
1	1	1	1
1	1	2	2
1	1	0	0
1	1	0	0
1	1	0	0
1	1	0	0
1	1	0	0
1	1	0	0
1	1	0	0
1	1	0	0
1	1	0	0
1	1	0	0
1	1	0	0
1	1	0	0
1	1	0	0
1	1	0	0
1	1	1	0
1	1	0	0
1	1	2	1
1	1	4	2
1	1	2	2
1	1	2	2
1	1	2	2
1	1	1	3
1	1	1	2
1	1	4	3
1	1	2	3
1	1	1	1
1	1	3	3
1	1	1	0
1	1	1	1
1	1	2	3
1	1	1	2
1	1	2	2
1	1	2	3
1	1	2	4
1	1	2	3
1	1	2	2
1	1	1	3
1	1	0	2
1	1	1	1
1	1	2	3
1	1	1	2
1	1	1	3
1	1	1	3
1	1	2	4
1	1	2	4
1	1	2	3
1	1	2	4
1	1	1	4
1	1	2	2
1	1	2	4
1	1	0	2
1	1	1	3
1	1	2	3
1	1	2	4
1	1	2	4
1	1	3	5
1	1	0	3
1	1	2	4
1	1	2	3
1	1	2	5
1	1	3	4
1	1	1	3
1	1	1	4
1	1	0	3
1	1	2	3
1	1	2	5
1	1	0	3
1	1	2	4
1	1	2	5
1	1	1	5
1	1	2	6
1	1	1	6
1	1	2	6
1	1	1	7
1	1	1	7
1	1	1	5
1	1	0	4
1	1	0	4
1	1	1	5
1	1	1	5
1	1	1	6
1	1	1	5
1	1	0	6
1	1	2	6
1	1	1	6
1	1	1	6
1	1	1	5
1	1	0	5
1	1	0	3
1	1	1	5
1	1	0	3
1	1	0	4
1	1	1	3
1	1	1	3
1	1	1	4
1	1	2	5
1	1	1	6
1	1	0	2
1	1	1	4
1	1	1	5
1	1	1	5
1	1	1	5
1	1	2	6
1	1	1	5
1	1	2	6
1	1	1	6
1	1	2	6
1	1	1	6
1	1	1	7
1	1	1	7
1	1	0	6
1	1	1	5
1	1	0	6
1	1	0	5
1	1	0	7
1	1	0	5
1	1	0	6
1	1	0	5
1	1	0	5
1	1	0	5
1	1	0	5
1	1	0	4
1	1	0	5
1	1	0	6
1	1	0	6
1	1	0	6
1	1	0	6
1	1	1	6
1	1	0	6
1	1	0	7
1	1	1	8
1	1	0	7
1	1	0	5
1	1	0	5
1	1	0	5
1	1	0	5
1	1	0	6
1	1	1	6
1	1	1	6
1	1	0	6
1	1	1	7
1	1	0	7
1	1	0	6
1	1	0	7
1	1	0	7
1	1	0	8
1	1	0	6
1	1	0	7
1	1	0	7
1	1	0	6
1	1	0	7
1	1	0	7
1	1	0	5
1	1	-1	5
1	1	0	5
1	1	0	5
1	1	0	6
1	1	0	7
1	1	0	7
1	1	0	7
1	1	0	7
1	1	0	7
1	1	0	5
1	1	0	4
1	1	0	4
1	1	0	4
1	1	0	6
1	1	0	4
1	1	1	6
1	1	0	5
1	1	2	6
1	1	2	7
1	1	1	6
1	1	2	7
1	1	0	6
1	1	2	6
1	1	1	5
1	1	1	5
1	1	2	6
1	1	0	4
1	1	2	5
1	1	1	5
1	1	2	6
1	1	3	6
1	1	2	5
1	1	3	6
1	1	2	6
1	1	1	3
1	1	2	4
1	1	2	4
1	1	2	4
1	1	3	6
1	1	2	4
1	1	3	5
1	1	2	5
1	1	2	4
1	1	1	2
1	1	2	2
1	1	2	4
1	1	3	3
1	1	1	1
1	1	2	3
1	1	2	4
1	1	4	4
1	1	3	5
1	1	4	5
1	1	3	4
1	1	3	5
1	1	2	2
1	1	2	2
1	1	1	3
1	1	0	1
1	1	2	3
1	1	2	4
1	1	2	4
1	1	2	4
1	1	1	3
1	1	1	3
1	1	2	3
1	1	2	3
1	1	2	4
1	1	3	4
1	1	2	5
1	1	3	6
1	1	3	6
1	1	2	5
1	1	2	5
1	1	2	4
1	1	2	4
1	1	2	3
1	1	2	4
1	1	2	5
1	1	3	6
1	1	3	6
1	1	3	6
1	1	2	6
1	1	3	6
1	1	2	6
1	1	1	5
1	1	3	6
1	1	2	6
1	1	2	7
1	1	2	7
1	1	2	7
1	1	2	7
1	1	1	7
1	1	1	6
1	1	1	5
1	1	0	4
1	1	2	5
1	1	2	6
1	1	1	5
1	1	2	6
1	1	2	6
1	1	2	6
1	1	1	6
1	1	2	6
1	1	2	6
1	1	2	6
1	1	2	6
1	1	1	7
1	1	2	6
1	1	1	7
1	1	1	7
1	1	2	7
1	1	1	6
1	1	1	6
1	1	0	5
1	1	0	5
1	1	1	6
1	1	0	6
1	1	0	5
1	1	0	5
1	1	0	6
1	1	1	6
1	1	0	5
1	1	1	5
1	1	0	4
1	1	0	4
1	1	1	4
1	1	1	5
1	1	2	5
1	1	2	6
1	1	1	5
1	1	1	5
1	1	1	4
1	1	0	4
1	1	1	4
1	1	1	5
1	1	1	5
1	1	1	3
1	1	1	2
1	1	1	4
1	1	0	3
1	1	1	4
1	1	0	3
1	1	0	3
1	1	0	3
1	1	0	2
1	1	1	4
1	1	0	5
1	1	1	5
1	1	1	6
1	1	1	6
1	1	2	5
1	1	1	5
1	1	2	6
1	1	2	7
1	1	1	5
1	1	3	6
1	1	1	5
1	1	2	6
1	1	1	6
1	1	2	6
1	1	0	4
1	1	1	4
1	1	0	4
1	1	2	5
1	1	1	5
1	1	2	5
1	1	2	6
1	1	2	7
1	1	3	6
1	1	1	6
1	1	2	6
1	1	1	5
1	1	0	3
1	1	2	5
1	1	2	5
1	1	1	5
1	1	2	6
1	1	1	5
1	1	2	6
1	1	0	5
1	1	2	6
1	1	1	7
1	1	1	6
1	1	2	7
1	1	0	6
1	1	2	7
1	1	0	7
1	1	1	7
1	1	1	8
1	1	1	7
1	1	1	7
1	1	0	7
1	1	1	7
1	1	0	6
1	1	1	7
1	1	0	7
1	1	1	7
1	1	1	7
1	1	1	7
1	1	0	7
1	1	0	5
1	1	0	6
1	1	0	6
1	1	0	6
1	1	0	8
1	1	0	6
1	1	0	7
1	1	0	6
1	1	-1	7
1	1	0	7
1	1	-1	7
1	1	0	7
1	1	-1	7
1	1	0	6
1	1	0	6
1	1	-1	6
1	1	0	6
1	1	-1	6
1	1	0	6
1	1	0	7
1	1	0	6
1	1	0	6
1	1	0	5
1	1	0	5
1	1	0	4
1	1	-1	6
1	1	0	6
1	1	-1	6
1	1	-1	6
1	1	-1	7
1	1	-1	6
1	1	-1	6
1	1	-2	5
1	1	-1	5
1	1	-2	6
1	1	-1	6
1	1	-1	7
1	1	-2	6
1	1	0	6
1	1	-2	8
1	1	-1	6
1	1	0	7
1	1	-2	7
1	1	-1	6
1	1	-1	7
1	1	-1	6
1	1	-1	6
1	1	-1	5
1	1	0	5
1	1	0	5
1	1	-1	5
1	1	0	3
1	1	-1	4
1	1	-1	4
1	1	0	4
1	1	-1	4
1	1	-2	5
1	1	0	4
1	1	-2	5
1	1	-1	5
1	1	-1	6
1	1	-2	4
1	1	0	5
1	1	-1	6
1	1	-1	5
1	1	0	6
1	1	-1	5
1	1	-1	6
1	1	-1	6
1	1	-2	6
1	1	0	6
1	1	-1	5
1	1	-1	6
1	1	0	5
1	1	0	4
1	1	0	3
1	1	0	4
1	1	0	3
1	1	1	3
1	1	0	5
1	1	0	4
1	1	0	6
1	1	0	4
1	1	0	5
1	1	0	4
1	1	0	6
1	1	0	4
1	1	0	3
1	1	0	2
1	1	0	3
1	1	0	3
1	1	0	4
1	1	0	3
1	1	0	5
1	1	0	5
1	1	0	5
1	1	0	4
1	1	0	5
1	1	0	5
1	1	0	5
1	1	0	5
1	1	-1	6
1	1	0	5
1	1	0	5
1	1	0	3
1	1	0	5
1	1	0	4
1	1	0	4
1	1	0	3
1	1	0	4
1	1	0	2
1	1	0	2
1	1	1	3
1	1	0	4
1	1	1	4
1	1	2	6
1	1	1	5
1	1	2	5
1	1	1	5
1	1	1	5
1	1	1	6
1	1	0	6
1	1	1	5
1	1	0	5
1	1	0	5
1	1	0	4
1	1	0	5
1	1	0	3
1	1	0	2
1	1	0	1
1	1	0	0
1	1	0	0
1	1	0	1
1	1	0	0
1	1	0	1
1	1	0	0
1	1	0	0
1	1	1	0
1	1	1	0
1	1	1	0
1	1	2	0
1	1	1	0
1	1	1	1
1	1	0	0
1	1	0	0
1	1	0	0
1	1	1	0
1	1	0	0
1	1	1	0
1	1	1	0
1	1	1	0
1	1	1	0
1	1	1	0
1	1	1	0
1	1	1	0
1	1	2	0
1	1	3	0
1	1	4	0
1	1	4	1
1	1	5	0
1	1	6	2
1	1	6	1
1	1	5	2
1	1	3	1
1	1	4	1
1	1	5	1
1	1	5	1
1	1	6	1
1	1	6	1
1	1	6	2
1	1	6	1
1	1	6	2
1	1	7	1
1	1	6	2
1	1	7	2
1	1	4	3
1	1	4	1
1	1	4	1
1	1	6	1
1	1	5	2
1	1	7	1
1	1	7	3
1	1	7	1
1	1	7	2
1	1	7	3
1	1	8	2
1	1	7	2
1	1	7	1
1	1	7	3
1	1	7	1
1	1	7	3
1	1	7	2
1	1	7	1
1	1	7	3
1	1	7	1
1	1	7	3
1	1	6	1
1	1	7	3
1	1	6	2
1	1	6	1
1	1	4	3
1	1	5	2
1	1	5	1
1	1	2	1
1	1	3	0
1	1	4	1
1	1	3	1
1	1	3	1
1	1	2	0
1	1	3	1
1	1	4	2
1	1	4	1
1	1	4	3
1	1	5	2
1	1	6	3
1	1	4	2
1	1	4	2
1	1	6	4
1	1	4	3
1	1	8	4
1	1	4	3
1	1	6	3
1	1	5	4
1	1	7	4
1	1	6	5
1	1	5	4
1	1	7	4
1	1	4	4
1	1	7	3
1	1	4	4
1	1	5	3
1	1	7	4
1	1	2	0
1	1	5	2
1	1	3	2
1	1	4	1
1	1	6	1
1	1	6	3
1	1	5	1
1	1	6	2
1	1	6	3
1	1	6	1
1	1	6	3
1	1	6	1
1	1	7	3
1	1	7	3
1	1	5	2
1	1	5	2
1	1	5	3
1	1	6	2
1	1	4	3
1	1	6	2
1	1	6	4
1	1	6	3
1	1	7	4
1	1	5	3
1	1	8	4
1	1	5	3
1	1	8	4
1	1	5	4
1	1	5	2
1	1	5	3
1	1	3	2
1	1	6	2
1	1	7	4
1	1	5	2
1	1	7	4
1	1	6	3
1	1	7	2
1	1	7	3
1	1	6	1
1	1	7	4
1	1	7	2
1	1	7	4
1	1	6	3
1	1	8	3
1	1	4	3
1	1	8	3
1	1	4	3
1	1	7	3
1	1	7	4
1	1	5	3
1	1	8	4
1	1	5	4
1	1	8	4
1	1	5	4
1	1	8	4
1	1	5	4
1	1	5	4
1	1	6	4
1	1	4	4
1	1	4	2
1	1	4	2
1	1	4	3
1	1	5	1
1	1	3	1
1	1	5	1
1	1	5	2
1	1	3	0
1	1	4	1
1	1	2	0
1	1	3	0
1	1	2	1
1	1	1	0
1	1	1	0
1	1	2	1
1	1	2	1
1	1	2	1
1	1	3	1
1	1	5	2
1	1	2	1
1	1	4	1
1	1	4	2
1	1	4	2
1	1	6	4
1	1	4	3
1	1	5	4
1	1	4	3
1	1	4	3
1	1	5	3
1	1	3	2
1	1	4	2
1	1	5	3
1	1	3	1
1	1	4	0
1	1	5	3
1	1	3	1
1	1	3	1
1	1	3	2
1	1	4	2
1	1	2	1
1	1	2	0
1	1	1	1
1	1	3	1
1	1	3	2
1	1	3	3
1	1	3	3
1	1	4	3
1	1	4	3
1	1	5	5
1	1	5	4
1	1	5	5
1	1	4	4
1	1	5	4
1	1	4	4
1	1	5	4
1	1	5	5
1	1	4	4
1	1	5	5
1	1	4	4
1	1	6	5
1	1	4	4
1	1	5	5
1	1	5	5
1	1	3	5
1	1	6	4
1	1	3	5
1	1	5	5
1	1	4	5
1	1	4	4
1	1	5	4
1	1	4	4
1	1	4	2
1	1	4	3
1	1	3	4
1	1	5	3
1	1	5	4
1	1	4	3
1	1	4	4
1	1	3	3
1	1	5	4
1	1	2	3
1	1	2	2
1	1	2	2
1	1	3	2
1	1	2	2
1	1	3	3
1	1	2	1
1	1	1	1
1	1	2	3
1	1	2	1
1	1	1	2
1	1	1	2
1	1	0	1
1	1	1	2
1	1	1	3
1	1	0	2
1	1	1	3
1	1	0	2
1	1	1	5
1	1	0	3
1	1	1	4
1	1	0	3
1	1	1	3
1	1	0	2
1	1	1	4
1	1	0	4
1	1	1	4
1	1	0	4
1	1	0	4
1	1	0	4
1	1	0	5
1	1	0	5
1	1	1	2
1	1	1	4
1	1	0	4
1	1	0	4
1	1	1	5
1	1	1	5
1	1	1	6
1	1	0	5
1	1	0	5
1	1	0	6
1	1	0	6
1	1	0	7
1	1	0	6
1	1	0	7
1	1	0	6
1	1	0	5
1	1	0	6
1	1	0	5
1	1	0	6
1	1	0	4
1	1	0	4
1	1	0	4
1	1	0	5
1	1	0	4
1	1	0	5
1	1	0	6
1	1	0	6
1	1	0	6
1	1	0	6
1	1	0	6
1	1	0	6
1	1	0	5
1	1	0	5
1	1	1	6
1	1	0	5
1	1	0	6
1	1	1	6
1	1	0	6
1	1	0	8
1	1	0	8
1	1	1	7
1	1	0	5
1	1	0	7
1	1	0	6
1	1	0	4
1	1	0	4
1	1	0	5
1	1	0	4
1	1	0	5
1	1	0	6
1	1	0	7
1	1	0	6
1	1	0	5
1	1	0	3
1	1	0	5
1	1	0	3
1	1	0	2
1	1	0	1
1	1	0	2
1	1	0	1
1	1	0	0
1	1	0	0
1	1	0	0
1	1	0	1
1	1	0	1
1	1	1	2
1	1	0	1
1	1	1	1
1	1	0	2
1	1	0	3
1	1	0	0
1	1	0	1
1	1	0	0
1	1	0	0
1	1	0	0
1	1	0	0
1	1	0	0
1	1	0	1
1	1	0	1
1	1	0	0
1	1	0	0
1	1	0	0
1	1	0	0
1	1	0	0
1	1	0	0
1	1	0	0
1	1	0	0
1	1	0	0
1	1	0	0
1	1	0	0
1	1	0	0
1	1	0	0
1	1	0	0
1	1	0	0
1	1	0	0
1	1	0	0
1	1	0	0
1	1	0	0
1	1	0	0
1	1	0	1
1	1	0	2
1	1	0	2
1	1	0	3
1	1	0	3
1	1	0	1
1	1	0	4
1	1	0	1
1	1	0	3
1	1	0	4
1	1	0	4
1	1	0	5
1	1	0	4
1	1	0	3
1	1	0	1
1	1	0	3
1	1	1	2
1	1	0	2
1	1	0	2
1	1	1	3
1	1	2	4
1	1	1	4
1	1	2	4
1	1	1	4
1	1	1	5
1	1	3	5
1	1	2	6
1	1	2	7
1	1	3	7
1	1	2	7
1	1	3	7
1	1	2	6
1	1	3	6
1	1	0	5
1	1	1	4
1	1	2	5
1	1	2	6
1	1	2	7
1	1	2	7
1	1	1	5
1	1	2	6
1	1	1	5
1	1	1	5
1	1	1	5
1	1	0	3
1	1	0	1
1	1	1	3
1	1	0	3
1	1	0	1
1	1	0	0
1	1	0	0
1	1	0	0
1	1	0	0
1	1	0	0
1	1	0	0
1	1	0	0
1	1	0	0
1	1	-1	1
1	1	0	0
1	1	0	0
1	1	0	0
1	1	0	0
1	1	0	0
1	1	0	0
1	1	0	1
1	1	-1	1
1	1	0	2
1	1	0	2
1	1	0	2
1	1	-1	2
1	1	0	2
1	1	0	1
1	1	0	1
1	1	-1	2
1	1	-1	3
1	1	-1	3
1	1	-1	5
1	1	-1	4
1	1	-1	4
1	1	0	3
1	1	-1	3
1	1	0	3
1	1	-1	2
1	1	0	4
1	1	0	4
1	1	-1	4
1	1	0	5
1	1	-1	4
1	1	-1	4
1	1	0	4
1	1	-1	5
1	1	-1	5
1	1	-1	4
1	1	-2	5
1	1	-1	5
1	1	-1	6
1	1	-2	4
1	1	-1	4
1	1	-1	5
1	1	-1	5
1	1	-1	5
1	1	-2	3
1	1	-1	3
1	1	-1	4
1	1	0	4
1	1	-2	5
1	1	-1	6
1	1	-2	6
1	1	-2	6
1	1	-2	7
1	1	-3	5
1	1	-1	7
1	1	-2	6
1	1	-2	6
1	1	-1	7
1	1	-2	5
1	1	0	7
1	1	-1	7
1	1	-1	7
1	1	0	7
1	1	-1	7
1	1	0	6
1	1	-1	5
1	1	0	4
1	1	0	6
1	1	-1	5
1	1	-1	6
1	1	0	7
1	1	-1	4
1	1	0	5
1	1	-1	6
1	1	-1	6
1	1	0	7
1	1	-1	6
1	1	0	6
1	1	-1	6
1	1	0	6
1	1	0	7
1	1	-1	6
1	1	0	6
1	1	-1	6
1	1	0	5
1	1	0	5
1	1	-1	3
1	1	0	5
1	1	0	2
1	1	0	2
1	1	0	2
1	1	0	4
1	1	0	4
1	1	0	3
1	1	0	1
1	1	0	1
1	1	0	2
1	1	0	2
1	1	0	4
1	1	0	3
1	1	0	3
1	1	0	3
1	1	0	4
1	1	1	4
1	1	0	5
1	1	1	5
1	1	1	4
1	1	0	3
1	1	0	5
1	1	1	4
1	1	1	5
1	1	1	5
1	1	1	5
1	1	0	5
1	1	0	5
1	1	0	5
1	1	0	5
1	1	0	5
1	1	0	4
1	1	0	2
1	1	0	3
1	1	0	4
1	1	0	4
1	1	0	5
1	1	0	4
1	1	0	4
1	1	0	4
1	1	1	4
1	1	0	4
1	1	0	2
1	1	1	5
1	1	0	4
1	1	0	6
1	1	0	6
1	1	0	5
1	1	0	6
1	1	1	7
1	1	0	7
1	1	0	8
1	1	0	6
1	1	0	8
1	1	0	6
1	1	0	7
1	1	0	8
1	1	0	7
1	1	0	7
1	1	0	6
1	1	0	6
1	1	0	6
1	1	0	6
1	1	0	5
1	1	-1	4
1	1	-2	4
1	1	-1	5
1	1	-2	4
1	1	-2	3
1	1	-1	4
1	1	-1	3
1	1	-1	4
1	1	0	3
1	1	-1	3
1	1	0	4
1	1	0	2
1	1	0	3
1	1	0	2
1	1	0	2
1	1	0	3
1	1	0	3
1	1	0	0
1	1	0	0
1	1	0	0
1	1	0	0
1	1	0	0
1	1	0	-2
1	1	0	-1
1	1	0	0
1	1	0	-1
1	1	0	-1
1	1	0	-1
1	1	-1	0
1	1	0	-1
1	1	0	-1
1	1	0	0
1	1	0	-1
1	1	0	0
1	1	0	-1
1	1	0	-1
1	1	-1	-1
1	1	0	-1
1	1	-1	0
1	1	-1	0
1	1	-1	0
1	1	-1	0
1	1	-1	0
1	1	0	0
1	1	0	0
1	1	0	0
1	1	0	0
1	1	1	0
1	1	0	0
1	1	1	0
1	1	1	0
1	1	2	1
1	1	1	1
1	1	2	1
1	1	2	1
1	1	2	1
1	1	1	1
1	1	1	0
1	1	1	0
1	1	0	0
1	1	1	0
1	1	0	0
1	1	0	0
1	1	0	0
1	1	0	0
1	1	0	0
1	1	1	0
1	1	1	0
1	1	2	1
1	1	2	2
1	1	4	2
1	1	5	3
1	1	1	2
1	1	3	1
1	1	2	2
1	1	2	3
1	1	2	2
1	1	4	3
1	1	2	3
1	1	1	1
1	1	5	4
1	1	2	4
1	1	2	4
1	1	4	4
1	1	4	5
1	1	4	5
1	1	5	5
1	1	3	4
1	1	4	4
1	1	3	4
1	1	4	5
1	1	4	4
1	1	1	2
1	1	2	2
1	1	3	4
1	1	4	4
1	1	3	3
1	1	5	4
1	1	2	2
1	1	5	3
1	1	4	4
1	1	4	4
1	1	5	4
1	1	3	2
1	1	4	3
1	1	3	2
1	1	3	3
1	1	2	2
1	1	2	2
1	1	1	3
1	1	1	2
1	1	1	2
1	1	2	3
1	1	1	3
1	1	1	2
1	1	1	3
1	1	2	4
1	1	0	2
1	1	2	4
1	1	1	3
1	1	0	2
1	1	2	3
1	1	1	3
1	1	1	4
1	1	2	3
1	1	2	5
1	1	1	4
1	1	2	4
1	1	2	6
1	1	1	5
1	1	2	6
1	1	1	5
1	1	2	5
1	1	2	6
1	1	1	4
1	1	3	5
1	1	3	6
1	1	2	5
1	1	3	4
1	1	2	4
1	1	2	4
1	1	3	4
1	1	1	3
1	1	3	4
1	1	3	4
1	1	2	5
1	1	3	5
1	1	2	5
1	1	2	6
1	1	2	6
1	1	1	3
1	1	2	5
1	1	2	5
1	1	2	4
1	1	2	5
1	1	2	5
1	1	2	5
1	1	2	4
1	1	2	4
1	1	3	5
1	1	3	5
1	1	2	5
1	1	3	5
1	1	2	5
1	1	2	5
1	1	3	6
1	1	2	6
1	1	2	6
1	1	1	6
1	1	3	6
1	1	2	7
1	1	2	6
1	1	3	7
1	1	1	5
1	1	3	6
1	1	1	6
1	1	2	6
1	1	2	7
1	1	1	6
1	1	2	7
1	1	1	6
1	1	2	7
1	1	2	7
1	1	1	7
1	1	2	8
1	1	1	7
1	1	2	8
1	1	0	6
1	1	1	7
1	1	1	7
1	1	1	7
1	1	2	7
1	1	0	6
1	1	2	8
1	1	0	6
1	1	2	7
1	1	1	6
1	1	1	7
1	1	1	7
1	1	0	7
1	1	2	7
1	1	1	7
1	1	2	7
1	1	0	6
1	1	1	7
1	1	1	7
1	1	0	6
1	1	0	4
1	1	1	6
1	1	0	5
1	1	1	6
1	1	0	6
1	1	1	5
1	1	0	3
1	1	0	2
1	1	0	1
1	1	0	2
1	1	0	0
1	1	0	1
1	1	0	4
1	1	0	1
1	1	0	2
1	1	0	1
1	1	-1	2
1	1	-1	2
1	1	-1	1
1	1	0	2
1	1	0	1
1	1	-1	2
1	1	-1	1
1	1	-1	1
1	1	0	2
1	1	0	0
1	1	0	1
1	1	0	1
1	1	-2	2
1	1	-1	1
1	1	-1	4
1	1	-1	3
1	1	-2	3
1	1	0	3
1	1	0	1
1	1	0	1
1	1	-2	3
1	1	-1	3
1	1	-1	4
1	1	-2	4
1	1	-1	4
1	1	-1	5
1	1	-3	4
1	1	-1	5
1	1	0	3
1	1	-2	4
1	1	-1	2
1	1	-1	6
1	1	-1	6
1	1	-2	6
1	1	-1	7
1	1	-2	6
1	1	-1	6
1	1	-2	6
1	1	-1	4
1	1	-1	5
1	1	-2	4
1	1	-1	4
1	1	0	2
1	1	-1	4
1	1	-2	4
1	1	-1	4
1	1	-2	5
1	1	-2	5
1	1	-2	7
1	1	-3	5
1	1	-2	6
1	1	-2	5
1	1	-2	6
1	1	-2	6
1	1	-3	6
1	1	-2	7
1	1	-2	6
1	1	-2	6
1	1	-2	6
1	1	-3	5
1	1	-1	6
1	1	-3	4
1	1	-1	5
1	1	-1	5
1	1	-2	3
1	1	-1	3
1	1	0	4
1	1	0	3
1	1	0	3
1	1	0	4
1	1	0	4
1	1	-1	3
1	1	0	0
1	1	0	0
1	1	0	0
1	1	0	0
1	1	0	0
1	1	0	0
1	1	0	0
1	1	0	0
1	1	0	0
1	1	0	0
1	1	0	0
1	1	0	0
1	1	0	0
1	1	0	0
1	1	0	0
1	1	1	0
1	1	0	0
1	1	0	0
1	1	1	1
1	1	1	1
1	1	2	2
1	1	1	2
1	1	2	2
1	1	2	1
1	1	2	3
1	1	1	3
1	1	3	3
1	1	2	4
1	1	1	1
1	1	1	1
1	1	2	3
1	1	2	2
1	1	2	3
1	1	2	2
1	1	2	2
1	1	2	2
1	1	1	1
1	1	3	1
1	1	1	1
1	1	1	0
1	1	1	0
1	1	2	2
1	1	2	1
1	1	3	2
1	1	3	2
1	1	3	2
1	1	3	2
1	1	3	3
1	1	4	3
1	1	4	3
1	1	2	3
1	1	3	2
1	1	4	2
1	1	3	3
1	1	1	1
1	1	4	2
1	1	3	2
1	1	4	3
1	1	4	3
1	1	5	4
1	1	3	3
1	1	5	3
1	1	3	4
1	1	5	4
1	1	5	4
1	1	3	4
1	1	5	4
1	1	4	4
1	1	4	4
1	1	4	4
1	1	4	4
1	1	4	3
1	1	5	5
1	1	4	4
1	1	6	5
1	1	3	4
1	1	5	5
1	1	4	4
1	1	4	5
1	1	5	4
1	1	2	3
1	1	2	3
1	1	3	2
1	1	2	3
1	1	1	2
1	1	2	1
1	1	2	3
1	1	3	3
1	1	1	1
1	1	1	2
1	1	3	3
1	1	2	3
1	1	3	3
1	1	3	5
1	1	4	5
1	1	4	5
1	1	3	5
1	1	4	5
1	1	2	5
1	1	2	4
1	1	3	5
1	1	3	5
1	1	3	5
1	1	4	4
1	1	3	5
1	1	4	3
1	1	4	5
1	1	3	5
1	1	5	5
1	1	3	5
1	1	4	4
1	1	5	6
1	1	3	5
1	1	5	6
1	1	3	6
1	1	3	5
1	1	4	5
1	1	4	6
1	1	4	6
1	1	3	6
1	1	4	5
1	1	2	6
1	1	4	5
1	1	4	6
1	1	3	6
1	1	4	6
1	1	2	6
1	1	4	6
1	1	3	5
1	1	0	3
1	1	3	4
1	1	3	5
1	1	3	5
1	1	4	4
1	1	3	4
1	1	4	5
1	1	4	5
1	1	2	4
1	1	3	4
1	1	1	3
1	1	0	3
1	1	1	4
1	1	0	3
1	1	0	5
1	1	1	5
1	1	0	3
1	1	0	2
1	1	1	5
1	1	1	4
1	1	0	5
1	1	1	6
1	1	1	6
1	1	1	6
1	1	1	7
1	1	0	7
1	1	2	8
1	1	0	7
1	1	1	7
1	1	0	7
1	1	1	7
1	1	0	7
1	1	0	5
1	1	0	6
1	1	0	6
1	1	0	6
1	1	0	7
1	1	0	6
1	1	0	4
1	1	0	6
1	1	0	6
1	1	0	7
1	1	0	5
1	1	0	7
1	1	0	7
1	1	0	6
1	1	0	7
1	1	-1	6
1	1	0	7
1	1	0	7
1	1	0	7
1	1	0	7
1	1	0	7
1	1	0	7
1	1	-1	7
1	1	0	8
1	1	0	7
1	1	0	6
1	1	0	7
1	1	0	8
1	1	0	7
1	1	-1	5
1	1	0	6
1	1	0	7
1	1	0	6
1	1	0	8
1	1	0	7
1	1	0	7
1	1	0	6
1	1	0	7
1	1	0	7
1	1	0	6
1	1	0	8
1	1	0	7
1	1	0	8
1	1	0	7
1	1	0	7
1	1	-1	7
1	1	0	8
1	1	-1	7
1	1	0	7
1	1	0	8
1	1	-1	7
1	1	0	7
1	1	-2	6
1	1	-1	6
1	1	-1	6
1	1	-1	7
1	1	0	7
1	1	-1	4
1	1	0	6
1	1	0	6
1	1	-1	6
1	1	-1	7
1	1	-2	6
1	1	-1	7
1	1	-1	7
1	1	-2	7
1	1	0	8
1	1	-2	6
1	1	-1	6
1	1	-1	7
1	1	-1	6
1	1	-2	7
1	1	-2	6
1	1	-1	8
1	1	-2	6
1	1	-1	7
1	1	-1	7
1	1	-2	7
1	1	-1	7
1	1	-1	7
1	1	0	7
1	1	-1	6
1	1	0	7
1	1	-1	6
1	1	-1	7
1	1	-1	7
1	1	-2	6
1	1	-1	7
1	1	-2	6
1	1	-1	7
1	1	-1	8
1	1	-2	6
1	1	0	9
1	1	-2	7
1	1	-1	8
1	1	-2	6
1	1	-2	7
1	1	0	7
1	1	-1	6
1	1	0	7
1	1	-2	5
1	1	-1	7
1	1	-1	7
1	1	-1	7
1	1	-1	7
1	1	-1	6
1	1	-1	7
1	1	-1	5
1	1	-1	6
1	1	0	6
1	1	-1	6
1	1	-1	5
1	1	-1	4
1	1	-1	3
1	1	0	3
1	1	0	1
1	1	0	0
1	1	0	0
1	1	0	0
1	1	0	0
1	1	0	0
1	1	0	0
1	1	0	0
1	1	0	0
1	1	0	0
1	1	0	0
1	1	0	0
1	1	0	0
1	1	0	0
1	1	0	0
1	1	0	0
1	1	0	0
1	1	0	0
1	1	0	0
1	1	0	0
1	1	0	0
1	1	0	0
1	1	0	0
1	1	0	0
1	1	0	0
1	1	0	0
1	1	0	0
1	1	0	0
1	1	0	0
1	1	0	0
1	1	-1	0
1	1	0	0
1	1	0	0
1	1	0	1
1	1	0	0
1	1	0	0
1	1	0	0
1	1	0	0
1	1	0	0
1	1	0	2
1	1	0	2
1	1	0	3
1	1	0	0
1	1	0	0
1	1	0	0
1	1	0	0
1	1	0	0
1	1	0	1
1	1	0	3
1	1	1	2
1	1	1	1
1	1	1	3
1	1	1	3
1	1	1	2
1	1	2	2
1	1	1	4
1	1	0	3
1	1	1	3
1	1	1	5
1	1	0	3
1	1	2	5
1	1	1	4
1	1	0	2
1	1	1	5
1	1	1	4
1	1	1	4
1	1	1	5
1	1	1	5
1	1	0	5
1	1	1	5
1	1	1	5
1	1	1	6
1	1	1	6
1	1	0	6
1	1	1	6
1	1	0	6
1	1	1	7
1	1	0	7
1	1	0	7
1	1	0	6
1	1	0	7
1	1	0	7
1	1	0	5
1	1	-1	3
1	1	0	5
1	1	0	4
1	1	0	4
1	1	0	5
1	1	0	6
1	1	0	5
1	1	0	5
1	1	-1	4
1	1	-1	4
1	1	0	5
1	1	0	5
1	1	0	3
1	1	0	4
1	1	0	5
1	1	0	5
1	1	0	5
1	1	-1	4
1	1	0	3
1	1	0	4
1	1	0	6
1	1	0	5
1	1	0	6
1	1	-1	4
1	1	-1	5
1	1	0	6
1	1	-1	4
1	1	-1	3
1	1	0	5
1	1	-1	6
1	1	-1	5
1	1	-1	4
1	1	-1	4
1	1	0	4
1	1	0	6
1	1	-1	6
1	1	0	6
1	1	-1	7
1	1	-1	7
1	1	-1	6
1	1	0	4
1	1	-1	4
1	1	0	6
1	1	-1	6
1	1	0	6
1	1	0	6
1	1	0	6
1	1	0	7
1	1	-1	5
1	1	0	8
1	1	-1	7
1	1	0	7
1	1	-1	8
1	1	-1	7
1	1	0	7
1	1	-1	6
1	1	0	7
1	1	-1	5
1	1	0	3
1	1	0	5
1	1	0	6
1	1	0	6
1	1	0	7
1	1	0	6
1	1	0	7
1	1	0	7
1	1	0	6
1	1	0	8
1	1	0	7
1	1	-1	6
1	1	0	4
1	1	0	6
1	1	0	6
1	1	0	6
1	1	0	6
1	1	0	5
1	1	0	4
1	1	0	5
1	1	0	6
1	1	0	5
1	1	0	6
1	1	0	6
1	1	-1	5
1	1	0	5
1	1	0	5
1	1	0	5
1	1	0	3
1	1	0	6
1	1	0	6
1	1	0	7
1	1	0	7
1	1	0	7
1	1	0	8
1	1	-1	7
1	1	0	8
1	1	-1	6
1	1	0	6
1	1	-1	5
[truncated: 7,124 more rows]
