# Supplementary material for: Shades of yellow: interactive effects of visual and odour cues in a pest beetle
Source: PeerJ. 2016 Jul 12;4:e2219. doi: 10.7717/peerj.2219 (PMC4950555; doi:10.7717/peerj.2219)
Supplement: Supplemental Information 5 [file peerj-04-2219-s005.zip › Yellow/sz 90deg 03.csv]

Digital 1	Digital 2	XStep	YStep
1	1	1	-9
1	1	0	-5
1	1	0	0
1	1	0	-1
1	1	0	-20
1	1	1	7
1	1	1	-7
1	1	0	-7
1	1	1	-5
1	1	-1	-8
1	1	1	0
1	1	-1	-11
1	1	1	2
1	1	0	-1
1	1	0	-15
1	1	1	4
1	1	0	-1
1	1	0	0
1	1	1	-9
1	1	0	-12
1	1	1	4
1	1	0	-8
1	1	0	-4
1	1	0	-6
1	1	1	-2
1	1	0	-8
1	1	1	2
1	1	0	-9
1	1	0	6
1	1	1	-2
1	1	-1	-17
1	1	2	9
1	1	-1	-14
1	1	1	5
1	1	-1	-20
1	1	1	8
1	1	0	-1
1	1	0	-15
1	1	0	3
1	1	-2	-17
1	1	0	5
1	1	0	-6
1	1	0	1
1	1	0	-8
1	1	0	-1
1	1	-1	-6
1	1	1	1
1	1	-2	-24
1	1	2	12
1	1	0	-3
1	1	0	-12
1	1	1	6
1	1	-1	-9
1	1	0	-17
1	1	1	5
1	1	-1	-12
1	1	2	14
1	1	-1	-27
1	1	1	10
1	1	0	1
1	1	1	-9
1	1	1	-2
1	1	0	-2
1	1	1	0
1	1	1	-2
1	1	0	-3
1	1	-2	2
1	1	2	-11
1	1	0	1
1	1	-1	-5
1	1	0	3
1	1	-1	-8
1	1	0	2
1	1	-1	-13
1	1	1	-2
1	1	0	2
1	1	0	-5
1	1	0	3
1	1	0	-10
1	1	-1	-17
1	1	2	10
1	1	-1	-19
1	1	2	7
1	1	0	-5
1	1	0	1
1	1	1	-7
1	1	0	-5
1	1	1	-4
1	1	0	1
1	1	0	-2
1	1	-1	-17
1	1	1	3
1	1	0	-5
1	1	0	-13
1	1	0	3
1	1	-1	-12
1	1	0	-8
1	1	0	-2
1	1	0	-3
1	1	0	-6
1	1	0	-6
1	1	-1	-4
1	1	2	11
1	1	-5	-34
1	1	1	16
1	1	0	-2
1	1	-6	-22
1	1	3	14
1	1	-2	-4
1	1	2	1
1	1	0	-6
1	1	0	1
1	1	-4	-27
1	1	3	12
1	1	0	1
1	1	-1	-17
1	1	-1	-3
1	1	0	2
1	1	0	1
1	1	-1	-12
1	1	1	3
1	1	-1	-9
1	1	-1	-15
1	1	2	8
1	1	-1	-9
1	1	2	-2
1	1	0	3
1	1	0	-6
1	1	0	-3
1	1	0	-17
1	1	0	0
1	1	0	-1
1	1	0	0
1	1	0	-4
1	1	-1	-12
1	1	1	8
1	1	-1	-14
1	1	1	8
1	1	-1	-17
1	1	1	5
1	1	-2	-15
1	1	0	6
1	1	1	1
1	1	0	-1
1	1	-2	-22
1	1	2	9
1	1	0	0
1	1	0	-4
1	1	0	-4
1	1	-1	-15
1	1	1	5
1	1	0	-7
1	1	0	-1
1	1	0	0
1	1	0	0
1	1	-2	-26
1	1	4	20
1	1	-1	-10
1	1	0	-5
1	1	-1	-11
1	1	1	4
1	1	-1	-12
1	1	0	-9
1	1	0	4
1	1	0	-3
1	1	0	-1
1	1	0	-8
1	1	0	0
1	1	0	0
1	1	-3	-25
1	1	2	10
1	1	0	-1
1	1	-2	-16
1	1	-1	-4
1	1	3	13
1	1	-1	-2
1	1	0	-1
1	1	0	-10
1	1	-2	-9
1	1	0	2
1	1	2	6
1	1	-1	-8
1	1	-2	-10
1	1	0	4
1	1	0	-1
1	1	-2	-17
1	1	2	11
1	1	-1	-12
1	1	0	5
1	1	0	-16
1	1	1	17
1	1	0	-18
1	1	1	13
1	1	-1	-18
1	1	1	0
1	1	0	0
1	1	0	-6
1	1	1	-3
1	1	0	-3
1	1	0	1
1	1	0	-11
1	1	1	1
1	1	1	-2
1	1	0	-10
1	1	2	1
1	1	0	-12
1	1	1	1
1	1	0	-6
1	1	0	-1
1	1	1	-15
1	1	2	13
1	1	0	-11
1	1	0	-7
1	1	0	2
1	1	0	-2
1	1	0	-2
1	1	1	-3
1	1	0	0
1	1	0	-3
1	1	0	2
1	1	0	-5
1	1	-1	-4
1	1	-1	-1
1	1	0	6
1	1	1	5
1	1	0	0
1	1	-1	-2
1	1	0	1
1	1	0	-3
1	1	0	-1
1	1	0	-1
1	1	1	6
1	1	0	-3
1	1	1	0
1	1	0	-1
1	1	0	-13
1	1	1	13
1	1	0	-3
1	1	0	0
1	1	0	-6
1	1	1	7
1	1	0	-9
1	1	0	0
1	1	0	-1
1	1	0	4
1	1	-1	-4
1	1	0	0
1	1	1	8
1	1	0	8
1	1	0	-7
1	1	2	13
1	1	-1	-1
1	1	0	0
1	1	-1	7
1	1	0	1
1	1	0	1
1	1	2	-24
1	1	0	14
1	1	-2	-1
1	1	1	-3
1	1	-1	10
1	1	0	-1
1	1	1	-9
1	1	0	0
1	1	-1	4
1	1	2	-26
1	1	0	11
1	1	-1	5
1	1	0	2
1	1	0	2
1	1	5	-19
1	1	-3	14
1	1	2	-10
1	1	0	1
1	1	0	3
1	1	1	-5
1	1	2	-9
1	1	3	-7
1	1	-2	8
1	1	0	1
1	1	3	-10
1	1	-1	4
1	1	0	0
1	1	1	1
1	1	2	-15
1	1	1	0
1	1	1	0
1	1	1	1
1	1	0	-1
1	1	5	-14
1	1	-1	3
1	1	0	3
1	1	5	-15
1	1	-1	15
1	1	4	-23
1	1	0	10
1	1	-1	-1
1	1	1	-2
1	1	3	-7
1	1	-1	5
1	1	2	1
1	1	-1	1
1	1	6	-15
1	1	-2	4
1	1	2	1
1	1	1	3
1	1	7	-14
1	1	0	2
1	1	1	-2
1	1	1	-12
1	1	3	0
1	1	8	-11
1	1	-1	1
1	1	6	-8
1	1	4	-2
1	1	2	0
1	1	1	-3
1	1	0	3
1	1	4	-5
1	1	6	-4
1	1	-5	6
1	1	0	3
1	1	-3	0
1	1	13	-17
1	1	-2	2
1	1	3	-2
1	1	2	-1
1	1	0	0
1	1	0	0
1	1	1	-1
1	1	3	-5
1	1	2	-3
1	1	1	0
1	1	2	-2
1	1	1	-2
1	1	0	0
1	1	-2	7
1	1	4	-13
1	1	4	-1
1	1	-1	2
1	1	0	-1
1	1	2	-2
1	1	0	1
1	1	5	-11
1	1	2	-4
1	1	-1	10
1	1	5	-15
1	1	3	-8
1	1	-1	10
1	1	0	1
1	1	3	-12
1	1	7	-8
1	1	-4	12
1	1	6	-21
1	1	1	13
1	1	1	-11
1	1	5	-7
1	1	4	-3
1	1	-1	4
1	1	7	-9
1	1	0	1
1	1	-5	3
1	1	1	2
1	1	-2	0
1	1	4	-1
1	1	-2	0
1	1	0	-1
1	1	2	0
1	1	-5	1
1	1	1	1
1	1	0	0
1	1	1	0
1	1	2	0
1	1	0	0
1	1	16	-11
1	1	-2	0
1	1	4	-3
1	1	-6	1
1	1	3	0
1	1	-8	6
1	1	9	-2
1	1	-6	3
1	1	1	0
1	1	0	0
1	1	0	-1
1	1	13	-11
1	1	-5	6
1	1	2	-6
1	1	5	-6
1	1	0	0
1	1	0	-1
1	1	-1	0
1	1	-1	2
1	1	3	-3
1	1	-3	2
1	1	3	-2
1	1	0	0
1	1	-2	1
1	1	2	0
1	1	-3	0
1	1	3	0
1	1	-4	0
1	1	3	0
1	1	0	0
1	1	0	0
1	1	2	0
1	1	-8	6
1	1	9	-7
1	1	-3	0
1	1	0	0
1	1	0	0
1	1	1	0
1	1	0	0
1	1	-1	0
1	1	2	0
1	1	-2	1
1	1	-7	9
1	1	0	-1
1	1	8	-8
1	1	-1	1
1	1	-9	12
1	1	7	-8
1	1	-15	11
1	1	3	0
1	1	-2	1
1	1	10	-9
1	1	-9	7
1	1	7	-7
1	1	-5	5
1	1	2	-1
1	1	-4	3
1	1	6	-3
1	1	7	-3
1	1	-7	3
1	1	4	-4
1	1	-5	6
1	1	-2	-6
1	1	11	-2
1	1	-5	0
1	1	8	-4
1	1	-8	6
1	1	5	-5
1	1	2	-2
1	1	-6	6
1	1	0	0
1	1	-1	3
1	1	-3	3
1	1	12	-15
1	1	-13	16
1	1	14	-15
1	1	-4	2
1	1	4	-3
1	1	0	-2
1	1	0	0
1	1	0	-1
1	1	-1	1
1	1	0	1
1	1	-3	7
1	1	4	-12
1	1	0	1
1	1	0	-1
1	1	-1	0
1	1	-1	2
1	1	0	-3
1	1	0	-1
1	1	0	1
1	1	0	-1
1	1	0	0
1	1	-1	3
1	1	-2	6
1	1	-2	7
1	1	1	-10
1	1	1	-2
1	1	-2	10
1	1	-1	3
1	1	-1	0
1	1	2	-7
1	1	-1	5
1	1	0	3
1	1	0	-6
1	1	0	-1
1	1	-1	7
1	1	4	-15
1	1	1	1
1	1	1	-1
1	1	-1	1
1	1	1	-2
1	1	-2	4
1	1	0	-2
1	1	0	-2
1	1	-2	5
1	1	0	4
1	1	-1	1
1	1	-1	4
1	1	-1	0
1	1	5	-18
1	1	-2	13
1	1	0	4
1	1	3	-19
1	1	-2	10
1	1	3	-8
1	1	-3	9
1	1	0	3
1	1	0	-4
1	1	0	1
1	1	5	-4
1	1	-1	1
1	1	-2	1
1	1	1	-1
1	1	0	-1
1	1	0	0
1	1	-1	2
1	1	0	-1
1	1	-1	1
1	1	0	-3
1	1	0	4
1	1	-1	5
1	1	1	-7
1	1	0	0
1	1	-2	6
1	1	3	-8
1	1	-3	7
1	1	4	-6
1	1	2	0
1	1	-1	0
1	1	1	0
1	1	-3	3
1	1	-2	5
1	1	6	-12
1	1	-4	6
1	1	-1	5
1	1	0	-3
1	1	0	1
1	1	3	-6
1	1	0	0
1	1	0	0
1	1	0	0
1	1	0	-2
1	1	0	0
1	1	-1	2
1	1	0	2
1	1	-1	0
1	1	1	-2
1	1	-1	1
1	1	1	0
1	1	-2	5
1	1	0	-2
1	1	3	-4
1	1	0	0
1	1	0	0
1	1	0	0
1	1	-1	1
1	1	0	-2
1	1	-1	3
1	1	0	-1
1	1	-4	12
1	1	1	-5
1	1	0	0
1	1	0	0
1	1	0	0
1	1	0	2
1	1	-1	0
1	1	0	-1
1	1	-1	7
1	1	0	-6
1	1	0	3
1	1	-1	1
1	1	0	1
1	1	0	-6
1	1	2	-4
1	1	0	-3
1	1	0	3
1	1	-1	3
1	1	4	-11
1	1	0	1
1	1	1	0
1	1	0	0
1	1	0	1
1	1	0	1
1	1	1	0
1	1	1	0
1	1	1	0
1	1	0	3
1	1	0	-1
1	1	-2	4
1	1	2	-5
1	1	-1	1
1	1	-2	4
1	1	-2	0
1	1	0	1
1	1	-1	1
1	1	1	-5
1	1	-1	2
1	1	0	6
1	1	1	-4
1	1	-1	2
1	1	0	-4
1	1	4	-4
1	1	-1	3
1	1	3	-8
1	1	-2	2
1	1	-2	7
1	1	-2	2
1	1	8	-14
1	1	-3	9
1	1	0	-2
1	1	-6	8
1	1	0	1
1	1	-1	1
1	1	7	-12
1	1	-9	16
1	1	2	-5
1	1	2	-3
1	1	-1	2
1	1	1	-3
1	1	-1	2
1	1	7	-13
1	1	-5	11
1	1	9	-18
1	1	-4	7
1	1	0	0
1	1	0	0
1	1	-1	1
1	1	-1	4
1	1	0	2
1	1	0	-1
1	1	0	1
1	1	0	0
1	1	0	-1
1	1	0	1
1	1	0	0
1	1	0	0
1	1	0	0
1	1	0	0
1	1	0	0
1	1	0	0
1	1	0	0
1	1	0	0
1	1	0	0
1	1	0	-1
1	1	17	-12
1	1	-15	9
1	1	10	-6
1	1	3	-4
1	1	2	-1
1	1	-2	2
1	1	2	-4
1	1	-5	2
1	1	3	-1
1	1	-5	2
1	1	6	-3
1	1	0	-1
1	1	0	0
1	1	0	-1
1	1	-3	4
1	1	-1	1
1	1	-2	0
1	1	3	0
1	1	-3	3
1	1	-7	10
1	1	6	-14
1	1	-4	6
1	1	2	-3
1	1	1	0
1	1	0	0
1	1	0	0
1	1	0	0
1	1	0	0
1	1	0	0
1	1	-1	4
1	1	-2	1
1	1	-1	-2
1	1	2	-4
1	1	0	1
1	1	0	-1
1	1	0	-1
1	1	0	0
1	1	0	0
1	1	0	0
1	1	0	0
1	1	-1	3
1	1	1	1
1	1	0	3
1	1	0	-3
1	1	0	-1
1	1	0	-2
1	1	0	0
1	1	0	0
1	1	0	0
1	1	0	0
1	1	0	0
1	1	0	0
1	1	0	0
1	1	0	0
1	1	0	0
1	1	0	1
1	1	0	0
1	1	-2	4
1	1	0	1
1	1	3	-3
1	1	-3	4
1	1	0	1
1	1	2	-4
1	1	1	0
1	1	-1	0
1	1	0	1
1	1	0	0
1	1	0	0
1	1	0	-1
1	1	0	-1
1	1	0	0
1	1	0	0
1	1	0	0
1	1	0	1
1	1	0	3
1	1	0	-1
1	1	1	0
1	1	0	0
1	1	0	0
1	1	0	-1
1	1	0	0
1	1	0	0
1	1	0	0
1	1	0	0
1	1	0	0
1	1	0	0
1	1	0	0
1	1	0	0
1	1	0	0
1	1	-1	7
1	1	0	-2
1	1	0	1
1	1	0	-1
1	1	0	0
1	1	-2	7
1	1	3	-8
1	1	-1	3
1	1	0	0
1	1	-1	2
1	1	1	-5
1	1	0	-1
1	1	0	0
1	1	0	0
1	1	0	1
1	1	-1	2
1	1	-1	5
1	1	1	-8
1	1	-1	7
1	1	0	-7
1	1	1	1
1	1	0	-1
1	1	0	0
1	1	-1	3
1	1	1	0
1	1	0	-1
1	1	-2	6
1	1	3	-6
1	1	-4	9
1	1	2	-6
1	1	1	-1
1	1	0	-1
1	1	0	1
1	1	-1	2
1	1	1	-3
1	1	0	0
1	1	-1	0
1	1	0	-2
1	1	0	0
1	1	0	0
1	1	-1	2
1	1	-1	3
1	1	0	1
1	1	0	-4
1	1	0	1
1	1	0	2
1	1	-1	3
1	1	-1	11
1	1	1	-11
1	1	0	9
1	1	-1	0
1	1	2	-10
1	1	-2	9
1	1	-2	3
1	1	3	-7
1	1	-4	8
1	1	-1	1
1	1	0	-1
1	1	11	-12
1	1	-8	8
1	1	3	-1
1	1	-2	1
1	1	1	-2
1	1	-2	2
1	1	9	-10
1	1	-11	14
1	1	4	-3
1	1	8	-11
1	1	-6	9
1	1	-1	1
1	1	-2	0
1	1	-1	0
1	1	0	0
1	1	0	0
1	1	0	0
1	1	0	0
1	1	0	0
1	1	1	0
1	1	0	0
1	1	0	0
1	1	0	0
1	1	1	0
1	1	2	0
1	1	-1	0
1	1	-1	0
1	1	0	0
1	1	0	0
1	1	0	0
1	1	0	0
1	1	0	0
1	1	5	-5
1	1	0	0
1	1	-4	2
1	1	11	-10
1	1	-7	7
1	1	0	-1
1	1	3	-7
1	1	-7	15
1	1	2	-7
1	1	-4	7
1	1	1	-2
1	1	0	-3
1	1	2	-5
1	1	0	-1
1	1	-1	1
1	1	0	-1
1	1	0	-4
1	1	0	10
1	1	-1	1
1	1	0	3
1	1	0	0
1	1	-2	6
1	1	-1	-18
1	1	1	10
1	1	-2	-5
1	1	1	7
1	1	-1	-4
1	1	1	7
1	1	-1	-7
1	1	0	7
1	1	-2	-9
1	1	2	11
1	1	-2	-11
1	1	0	3
1	1	0	-1
1	1	1	5
1	1	-1	-6
1	1	0	1
1	1	0	1
1	1	0	-1
1	1	0	0
1	1	0	0
1	1	0	0
1	1	0	0
1	1	0	0
1	1	0	0
1	1	0	0
1	1	0	0
1	1	0	0
1	1	0	0
1	1	0	0
1	1	0	0
1	1	1	7
1	1	1	2
1	1	0	3
1	1	2	5
1	1	-1	-3
1	1	-4	-6
1	1	-2	0
1	1	0	1
1	1	-1	-3
1	1	0	0
1	1	1	4
1	1	6	5
1	1	-3	-4
1	1	-2	-3
1	1	0	0
1	1	5	12
1	1	-1	-10
1	1	-4	-5
1	1	0	0
1	1	0	0
1	1	0	0
1	1	0	0
1	1	0	0
1	1	2	6
1	1	-3	-5
1	1	0	0
1	1	0	1
1	1	3	7
1	1	3	-1
1	1	-6	-5
1	1	6	4
1	1	-8	-9
1	1	8	9
1	1	-5	-3
1	1	1	-2
1	1	-3	-2
1	1	0	0
1	1	4	5
1	1	-4	-4
1	1	4	1
1	1	-2	0
1	1	0	0
1	1	-1	0
1	1	0	0
1	1	0	0
1	1	0	0
1	1	0	0
1	1	2	4
1	1	3	3
1	1	-5	-4
1	1	0	3
1	1	15	9
1	1	-4	0
1	1	4	2
1	1	0	0
1	1	-5	-2
1	1	1	0
1	1	0	0
1	1	-2	-2
1	1	-7	-4
1	1	6	2
1	1	-7	-4
1	1	1	1
1	1	4	1
1	1	-8	-3
1	1	11	4
1	1	-9	-2
1	1	3	0
1	1	0	1
1	1	3	1
1	1	-6	-3
1	1	0	-2
1	1	0	0
1	1	-1	0
1	1	0	0
1	1	0	0
1	1	0	0
1	1	0	0
1	1	0	0
1	1	0	0
1	1	0	0
1	1	0	0
1	1	0	1
1	1	0	2
1	1	-1	-2
1	1	1	2
1	1	4	5
1	1	5	5
1	1	-4	-5
1	1	5	3
1	1	-5	0
1	1	11	5
1	1	-11	-5
1	1	7	2
1	1	-4	-1
1	1	3	0
1	1	-3	0
1	1	1	0
1	1	-1	1
1	1	5	0
1	1	-2	1
1	1	-3	-2
1	1	3	0
1	1	0	0
1	1	1	0
1	1	0	0
1	1	-3	-1
1	1	-5	-1
1	1	6	1
1	1	-4	2
1	1	1	-3
1	1	-1	1
1	1	0	0
1	1	0	-1
1	1	-1	-2
1	1	-1	-2
1	1	11	10
1	1	-6	-9
1	1	1	2
1	1	4	1
1	1	-11	-8
1	1	4	0
1	1	-1	-3
1	1	0	-1
1	1	5	7
1	1	-2	-6
1	1	0	-1
1	1	0	0
1	1	-1	-1
1	1	0	0
1	1	0	0
1	1	-1	0
1	1	0	0
1	1	0	0
1	1	0	0
1	1	0	0
1	1	0	0
1	1	0	1
1	1	6	10
1	1	0	1
1	1	1	1
1	1	0	0
1	1	0	0
1	1	0	0
1	1	0	1
1	1	0	0
1	1	0	0
1	1	-2	-14
1	1	1	3
1	1	-1	-4
1	1	0	4
1	1	0	-1
1	1	0	-1
1	1	0	0
1	1	0	6
1	1	0	0
1	1	0	0
1	1	0	3
1	1	1	-10
1	1	0	-1
1	1	-2	12
1	1	0	-1
1	1	4	-21
1	1	-4	20
1	1	0	-4
1	1	0	1
1	1	0	0
1	1	0	-1
1	1	3	-3
1	1	-2	3
1	1	8	-22
1	1	-2	5
1	1	1	3
1	1	-2	12
1	1	-1	-3
1	1	2	-6
1	1	0	0
1	1	0	-3
1	1	-3	6
1	1	2	-3
1	1	4	-7
1	1	-2	4
1	1	-2	3
1	1	0	2
1	1	0	1
1	1	3	-8
1	1	-1	6
1	1	-1	0
1	1	0	0
1	1	0	0
1	1	0	2
1	1	1	-3
1	1	-3	8
1	1	0	0
1	1	0	-2
1	1	0	3
1	1	0	1
1	1	0	-1
1	1	4	-8
1	1	-5	10
1	1	5	-8
1	1	0	0
1	1	0	-2
1	1	-1	3
1	1	-3	3
1	1	-1	1
1	1	0	0
1	1	0	0
1	1	0	0
1	1	0	0
1	1	0	0
1	1	0	0
1	1	0	0
1	1	0	0
1	1	0	0
1	1	5	-1
1	1	0	-1
1	1	-3	1
1	1	1	0
1	1	0	0
1	1	4	-1
1	1	-2	0
1	1	6	0
1	1	-6	0
1	1	1	0
1	1	5	0
1	1	-5	0
1	1	0	0
1	1	0	0
1	1	0	0
1	1	0	0
1	1	0	0
1	1	0	0
1	1	0	0
1	1	0	0
1	1	0	0
1	1	0	0
1	1	0	0
1	1	1	0
1	1	0	0
1	1	0	0
1	1	0	0
1	1	0	0
1	1	8	0
1	1	-9	0
1	1	2	0
1	1	0	0
1	1	0	0
1	1	4	-2
1	1	-2	1
1	1	0	0
1	1	0	0
1	1	2	-2
1	1	0	0
1	1	4	-1
1	1	-1	1
1	1	0	0
1	1	-1	0
1	1	-1	0
1	1	1	0
1	1	0	0
1	1	2	2
1	1	-3	-2
1	1	1	1
1	1	2	2
1	1	-4	-3
1	1	1	0
1	1	-1	0
1	1	0	0
1	1	8	4
1	1	-5	-3
1	1	14	10
1	1	-15	-11
1	1	14	11
1	1	-12	-11
1	1	6	7
1	1	-3	-7
1	1	1	4
1	1	4	2
1	1	-3	-1
1	1	4	9
1	1	-4	-11
1	1	1	2
1	1	0	0
1	1	0	0
1	1	0	0
1	1	0	0
1	1	0	0
1	1	0	0
1	1	0	0
1	1	0	0
1	1	0	-1
1	1	0	0
1	1	0	1
1	1	0	0
1	1	0	0
1	1	0	1
1	1	0	0
1	1	0	0
1	1	0	0
1	1	0	2
1	1	0	0
1	1	0	0
1	1	0	1
1	1	0	0
1	1	0	0
1	1	0	0
1	1	0	2
1	1	0	1
1	1	0	0
1	1	0	0
1	1	0	2
1	1	0	2
1	1	0	2
1	1	0	0
1	1	0	1
1	1	0	8
1	1	-1	-6
1	1	0	4
1	1	0	1
1	1	0	1
1	1	0	1
1	1	0	0
1	1	0	0
1	1	0	1
1	1	0	1
1	1	0	0
1	1	0	2
1	1	0	2
1	1	0	2
1	1	0	0
1	1	0	0
1	1	0	1
1	1	0	1
1	1	1	8
1	1	0	-5
1	1	0	-1
1	1	0	1
1	1	0	0
1	1	0	0
1	1	0	0
1	1	0	0
1	1	0	0
1	1	0	0
1	1	0	0
1	1	0	0
1	1	0	0
1	1	0	0
1	1	0	0
1	1	0	0
1	1	0	0
1	1	0	0
1	1	0	0
1	1	0	0
1	1	0	0
1	1	0	0
1	1	0	0
1	1	0	0
1	1	0	0
1	1	0	0
1	1	0	0
1	1	0	0
1	1	0	0
1	1	0	0
1	1	0	0
1	1	0	0
1	1	0	0
1	1	0	0
1	1	0	0
1	1	0	0
1	1	0	0
1	1	0	0
1	1	0	0
1	1	0	-1
1	1	0	0
1	1	0	0
1	1	0	0
1	1	0	0
1	1	0	0
1	1	0	-1
1	1	0	0
1	1	0	1
1	1	0	-1
1	1	0	1
1	1	0	0
1	1	0	1
1	1	0	-1
1	1	0	1
1	1	0	-1
1	1	0	-1
1	1	0	0
1	1	0	0
1	1	0	0
1	1	0	0
1	1	0	-1
1	1	0	1
1	1	0	0
1	1	0	0
1	1	0	0
1	1	0	-1
1	1	0	0
1	1	0	2
1	1	0	2
1	1	0	0
1	1	1	1
1	1	0	1
1	1	0	-1
1	1	0	-2
1	1	0	3
1	1	-1	0
1	1	0	-3
1	1	0	2
1	1	0	-2
1	1	0	0
1	1	0	8
1	1	0	-5
1	1	0	3
1	1	0	-2
1	1	0	1
1	1	0	-5
1	1	1	7
1	1	-1	-8
1	1	0	8
1	1	0	-7
1	1	0	1
1	1	0	-1
1	1	0	-1
1	1	0	0
1	1	0	0
1	1	0	0
1	1	0	0
1	1	0	1
1	1	1	5
1	1	0	-6
1	1	0	0
1	1	0	0
1	1	0	3
1	1	0	-4
1	1	0	1
1	1	0	-2
1	1	0	0
1	1	0	0
1	1	0	6
1	1	-1	-1
1	1	0	3
1	1	0	1
1	1	1	3
1	1	0	0
1	1	0	-4
1	1	0	4
1	1	0	0
1	1	0	-4
1	1	0	4
1	1	-1	-7
1	1	0	4
1	1	-1	0
1	1	0	-4
1	1	0	-1
1	1	1	5
1	1	-1	6
1	1	0	-9
1	1	1	11
1	1	-1	-10
1	1	0	0
1	1	0	4
1	1	-1	-9
1	1	0	0
1	1	-1	5
1	1	1	-1
1	1	-2	10
1	1	1	-7
1	1	0	8
1	1	0	0
1	1	1	-8
1	1	0	-2
1	1	0	-3
1	1	0	7
1	1	0	-8
1	1	0	0
1	1	0	0
1	1	0	6
1	1	0	-7
1	1	0	1
1	1	0	0
1	1	0	0
1	1	0	10
1	1	-1	-11
1	1	1	3
1	1	0	4
1	1	0	8
1	1	-1	-9
1	1	0	0
1	1	1	8
1	1	-2	-8
1	1	0	2
1	1	0	9
1	1	0	-11
1	1	1	3
1	1	0	-5
1	1	0	-1
1	1	0	13
1	1	-1	-3
1	1	1	2
1	1	0	6
1	1	-1	-5
1	1	1	5
1	1	0	-2
1	1	0	2
1	1	0	2
1	1	0	1
1	1	0	1
1	1	-1	-10
1	1	1	3
1	1	0	0
1	1	0	-7
1	1	0	8
1	1	0	1
1	1	0	3
1	1	0	-10
1	1	1	12
1	1	0	-4
1	1	0	3
1	1	-1	-14
1	1	1	8
1	1	0	0
1	1	0	3
1	1	0	-1
1	1	0	1
1	1	0	-3
1	1	0	1
1	1	-1	-11
1	1	1	5
1	1	1	0
1	1	-1	-6
1	1	0	1
1	1	0	1
1	1	0	0
1	1	0	0
1	1	0	-1
1	1	0	0
1	1	0	0
1	1	0	0
1	1	0	0
1	1	0	0
1	1	0	0
1	1	0	0
1	1	0	1
1	1	0	0
1	1	0	1
1	1	0	0
1	1	0	1
1	1	0	0
1	1	0	1
1	1	0	0
1	1	0	0
1	1	0	0
1	1	0	0
1	1	0	0
1	1	0	0
1	1	0	0
1	1	0	1
1	1	0	0
1	1	0	-1
1	1	0	0
1	1	0	0
1	1	0	0
1	1	0	0
1	1	0	0
1	1	0	0
1	1	0	0
1	1	0	0
1	1	0	0
1	1	0	0
1	1	0	0
1	1	0	1
1	1	0	0
1	1	0	1
1	1	0	-1
1	1	0	0
1	1	0	0
1	1	0	0
1	1	0	0
1	1	0	0
1	1	0	0
1	1	0	1
1	1	0	-1
1	1	0	2
1	1	0	-1
1	1	0	0
1	1	0	4
1	1	1	6
1	1	-2	-10
1	1	1	10
1	1	-1	1
1	1	0	-12
1	1	0	1
1	1	0	5
1	1	-1	-8
1	1	1	7
1	1	0	-2
1	1	0	-2
1	1	0	0
1	1	1	15
1	1	-2	-19
1	1	1	4
1	1	0	3
1	1	0	2
1	1	0	2
1	1	-1	-10
1	1	0	8
1	1	0	-7
1	1	0	1
1	1	0	0
1	1	0	0
1	1	0	0
1	1	0	-1
1	1	0	0
1	1	0	5
1	1	0	-7
1	1	0	7
1	1	0	-2
1	1	0	1
1	1	-1	-5
1	1	0	8
1	1	0	3
1	1	0	-4
1	1	0	-1
1	1	0	-1
1	1	0	5
1	1	0	0
1	1	-1	-5
1	1	0	1
1	1	0	-1
1	1	0	-4
1	1	0	6
1	1	0	-3
1	1	0	-1
1	1	0	7
1	1	0	-8
1	1	1	6
1	1	0	-8
1	1	0	6
1	1	0	-3
1	1	1	13
1	1	-2	-18
1	1	0	3
1	1	0	4
1	1	0	-3
1	1	0	-1
1	1	0	0
1	1	0	0
1	1	0	2
1	1	0	0
1	1	0	1
1	1	0	0
1	1	0	-3
1	1	0	0
1	1	0	0
1	1	0	0
1	1	0	0
1	1	0	0
1	1	0	0
1	1	0	0
1	1	0	0
1	1	0	0
1	1	0	1
1	1	0	-1
1	1	0	0
1	1	0	4
1	1	0	-6
1	1	1	8
1	1	0	-3
1	1	0	0
1	1	0	-4
1	1	0	7
1	1	0	2
1	1	0	3
1	1	0	-5
1	1	0	-7
1	1	0	0
1	1	0	0
1	1	0	0
1	1	0	0
1	1	0	6
1	1	-1	-1
1	1	0	0
1	1	0	8
1	1	0	-5
1	1	-1	3
1	1	0	0
1	1	0	-1
1	1	0	1
1	1	0	5
1	1	0	-9
1	1	0	-3
1	1	0	3
1	1	0	5
1	1	0	1
1	1	0	-3
1	1	0	8
1	1	0	-9
1	1	0	7
1	1	0	-3
1	1	0	4
1	1	0	-10
1	1	0	2
1	1	0	-5
1	1	0	0
1	1	0	0
1	1	0	0
1	1	0	0
1	1	0	8
1	1	-1	-8
1	1	0	1
1	1	0	0
1	1	0	0
1	1	0	0
1	1	0	0
1	1	0	0
1	1	0	0
1	1	0	0
1	1	0	-1
1	1	0	0
1	1	0	0
1	1	0	0
1	1	0	0
1	1	0	0
1	1	0	1
1	1	0	0
1	1	0	0
1	1	0	0
1	1	0	0
1	1	0	0
1	1	0	1
1	1	0	-1
1	1	0	0
1	1	0	0
1	1	0	0
1	1	0	-1
1	1	0	0
1	1	0	0
1	1	0	0
1	1	0	0
1	1	0	0
1	1	0	0
1	1	0	0
1	1	0	0
1	1	0	0
1	1	0	0
1	1	0	0
1	1	0	0
1	1	0	0
1	1	0	0
1	1	0	0
1	1	0	0
1	1	0	0
1	1	0	0
1	1	0	0
1	1	0	0
1	1	0	0
1	1	0	1
1	1	0	0
1	1	0	0
1	1	0	0
1	1	0	0
1	1	0	1
1	1	0	0
1	1	0	0
1	1	0	0
1	1	0	0
1	1	0	0
1	1	0	0
1	1	0	0
1	1	0	0
1	1	0	0
1	1	0	0
1	1	1	2
1	1	0	-1
1	1	0	0
1	1	0	0
1	1	0	0
1	1	0	0
1	1	0	1
1	1	0	0
1	1	0	0
1	1	0	0
1	1	0	0
1	1	0	0
1	1	0	0
1	1	0	0
1	1	0	0
1	1	0	0
1	1	0	0
1	1	0	0
1	1	0	0
1	1	0	0
1	1	0	0
1	1	0	0
1	1	0	0
1	1	0	-1
1	1	0	0
1	1	0	0
1	1	0	0
1	1	0	0
1	1	0	0
1	1	0	1
1	1	0	0
1	1	0	0
1	1	0	0
1	1	0	0
1	1	1	6
1	1	-1	-6
1	1	0	1
1	1	0	0
1	1	0	0
1	1	0	0
1	1	0	0
1	1	0	0
1	1	0	-1
1	1	0	-1
1	1	0	0
1	1	0	1
1	1	0	0
1	1	0	-1
1	1	0	3
1	1	0	-2
1	1	0	5
1	1	0	-8
1	1	0	3
1	1	0	2
1	1	0	-1
1	1	0	0
1	1	0	0
1	1	0	0
1	1	0	-1
1	1	0	0
1	1	1	5
1	1	0	-2
1	1	0	-1
1	1	0	-1
1	1	0	0
1	1	0	0
1	1	0	0
1	1	0	0
1	1	0	0
1	1	0	0
1	1	0	1
1	1	0	-1
1	1	0	0
1	1	0	0
1	1	0	0
1	1	0	0
1	1	0	0
1	1	0	1
1	1	0	0
1	1	0	0
1	1	1	7
1	1	0	-2
1	1	0	0
1	1	0	-4
1	1	0	6
1	1	0	-3
1	1	0	0
1	1	0	-4
1	1	0	0
1	1	0	-1
1	1	0	0
1	1	0	0
1	1	0	5
1	1	0	-3
1	1	0	4
1	1	0	-3
1	1	0	-1
1	1	0	0
1	1	0	-1
1	1	0	5
1	1	0	0
1	1	-1	-5
1	1	1	9
1	1	-1	-9
1	1	0	1
1	1	0	0
1	1	0	0
1	1	0	0
1	1	0	0
1	1	0	-1
1	1	0	0
1	1	0	2
1	1	0	0
1	1	1	6
1	1	-1	-7
1	1	0	0
1	1	0	0
1	1	0	0
1	1	0	0
1	1	0	0
1	1	0	0
1	1	0	0
1	1	0	1
1	1	2	11
1	1	-1	-15
1	1	0	10
1	1	0	-10
1	1	1	2
1	1	0	3
1	1	0	0
1	1	0	0
1	1	0	5
1	1	0	1
1	1	0	1
1	1	-1	-4
1	1	1	4
1	1	-1	-4
1	1	0	6
1	1	0	-3
1	1	-1	2
1	1	0	-5
1	1	0	2
1	1	0	-4
1	1	0	-4
1	1	0	0
1	1	0	1
1	1	0	-1
1	1	0	0
1	1	0	0
1	1	0	0
1	1	0	5
1	1	0	4
1	1	0	3
1	1	0	1
1	1	0	1
1	1	0	0
1	1	0	1
1	1	0	0
1	1	0	1
1	1	0	-18
1	1	1	6
1	1	-1	0
1	1	0	8
1	1	0	2
1	1	0	-14
1	1	1	3
1	1	0	0
1	1	0	2
1	1	0	-7
1	1	0	1
1	1	0	0
1	1	0	0
1	1	0	0
1	1	0	0
1	1	0	0
1	1	0	0
1	1	0	0
1	1	0	0
1	1	0	0
1	1	0	0
1	1	0	0
1	1	0	0
1	1	0	0
1	1	0	0
1	1	0	0
1	1	0	0
1	1	0	0
1	1	0	0
1	1	0	0
1	1	0	0
1	1	0	0
1	1	0	0
1	1	0	0
1	1	0	0
1	1	0	0
1	1	0	0
1	1	0	0
1	1	0	0
1	1	0	0
1	1	0	0
1	1	0	0
1	1	0	0
1	1	0	0
1	1	0	0
1	1	0	0
1	1	0	0
1	1	0	0
1	1	0	0
1	1	0	0
1	1	0	0
1	1	0	0
1	1	0	0
1	1	0	0
1	1	0	0
1	1	0	0
1	1	0	0
1	1	0	0
1	1	0	0
1	1	0	0
1	1	0	0
1	1	0	0
1	1	1	5
1	1	0	-3
1	1	0	0
1	1	0	-1
1	1	0	0
1	1	0	0
1	1	0	0
1	1	0	0
1	1	0	0
1	1	0	0
1	1	0	0
1	1	0	0
1	1	0	0
1	1	0	0
1	1	0	0
1	1	0	0
1	1	0	0
1	1	0	0
1	1	0	0
1	1	0	0
1	1	0	0
1	1	0	0
1	1	0	0
1	1	0	0
1	1	0	0
1	1	0	0
1	1	0	0
1	1	0	0
1	1	0	0
1	1	0	0
1	1	0	0
1	1	0	0
1	1	0	0
1	1	0	0
1	1	0	0
1	1	0	0
1	1	0	0
1	1	0	0
1	1	0	0
1	1	0	0
1	1	0	0
1	1	0	0
1	1	0	1
1	1	2	6
1	1	0	0
1	1	0	0
1	1	0	-1
1	1	1	0
1	1	0	0
1	1	-1	-2
1	1	0	0
1	1	0	0
1	1	0	1
1	1	0	-1
1	1	0	1
1	1	0	-1
1	1	0	1
1	1	-1	-2
1	1	0	0
1	1	0	0
1	1	0	0
1	1	0	0
1	1	0	0
1	1	0	0
1	1	0	0
1	1	0	0
1	1	0	-1
1	1	0	0
1	1	2	2
1	1	-3	-2
1	1	0	0
1	1	0	0
1	1	3	4
1	1	-3	-4
1	1	0	0
1	1	0	0
1	1	0	0
1	1	0	0
1	1	0	0
1	1	0	0
1	1	0	0
1	1	0	0
1	1	0	-1
1	1	4	5
1	1	-5	-7
1	1	4	4
1	1	-2	-1
1	1	0	0
1	1	0	0
1	1	0	0
1	1	1	1
1	1	2	3
1	1	0	0
1	1	-1	-2
1	1	2	3
1	1	-3	-3
1	1	8	5
1	1	-10	-6
1	1	17	10
1	1	-17	-11
1	1	3	1
1	1	13	9
1	1	-15	-9
1	1	2	1
1	1	1	0
1	1	1	0
1	1	-2	0
1	1	9	5
1	1	-12	-10
1	1	10	9
1	1	-9	-8
1	1	9	7
1	1	-10	-8
1	1	7	7
1	1	-7	-7
1	1	3	1
1	1	-1	-1
1	1	4	4
1	1	-4	-3
1	1	0	0
1	1	0	0
1	1	0	0
1	1	0	0
1	1	0	0
1	1	0	0
1	1	0	0
1	1	0	0
1	1	0	0
1	1	0	0
1	1	0	0
1	1	5	1
[truncated: 7,011 more rows]
