# Supplementary material for: Shades of yellow: interactive effects of visual and odour cues in a pest beetle
Source: PeerJ. 2016 Jul 12;4:e2219. doi: 10.7717/peerj.2219 (PMC4950555; doi:10.7717/peerj.2219)
Supplement: Supplemental Information 5 [file peerj-04-2219-s005.zip › Yellow/sz 90deg 12.csv]

Digital 1	Digital 2	XStep	YStep
1	1	0	0
1	1	0	0
1	1	0	0
1	1	0	0
1	1	0	-1
1	1	0	-1
1	1	0	-1
1	1	0	-1
1	1	0	-1
1	1	0	0
1	1	0	-1
1	1	0	-1
1	1	0	-3
1	1	0	-1
1	1	0	-3
1	1	0	-1
1	1	0	-1
1	1	0	0
1	1	0	0
1	1	0	-1
1	1	0	-1
1	1	0	0
1	1	0	0
1	1	0	-1
1	1	0	-1
1	1	0	-1
1	1	0	-1
1	1	0	-1
1	1	0	-2
1	1	0	-2
1	1	1	-2
1	1	0	-3
1	1	0	-2
1	1	0	0
1	1	0	0
1	1	0	0
1	1	0	0
1	1	0	0
1	1	0	0
1	1	0	0
1	1	0	0
1	1	0	0
1	1	0	0
1	1	0	0
1	1	0	0
1	1	0	0
1	1	0	0
1	1	0	0
1	1	0	0
1	1	0	-1
1	1	0	0
1	1	0	0
1	1	0	0
1	1	0	0
1	1	0	0
1	1	0	-1
1	1	1	-2
1	1	0	-1
1	1	0	-2
1	1	1	-1
1	1	1	-1
1	1	1	-2
1	1	0	-1
1	1	0	0
1	1	0	0
1	1	0	0
1	1	0	0
1	1	0	0
1	1	0	0
1	1	0	-2
1	1	0	-1
1	1	1	-2
1	1	1	-2
1	1	1	-2
1	1	0	-2
1	1	0	-1
1	1	1	-1
1	1	0	0
1	1	0	0
1	1	0	0
1	1	0	0
1	1	0	0
1	1	1	0
1	1	0	0
1	1	0	0
1	1	0	0
1	1	0	0
1	1	0	0
1	1	0	0
1	1	0	0
1	1	0	0
1	1	0	0
1	1	0	0
1	1	0	0
1	1	0	-1
1	1	0	0
1	1	0	-1
1	1	0	-1
1	1	1	-1
1	1	1	-2
1	1	0	-1
1	1	0	-3
1	1	0	-2
1	1	0	-1
1	1	1	-2
1	1	0	-2
1	1	0	-3
1	1	0	-1
1	1	1	-2
1	1	0	-1
1	1	0	-2
1	1	0	-1
1	1	1	-3
1	1	1	-2
1	1	0	-3
1	1	0	-2
1	1	1	-3
1	1	0	-2
1	1	0	-2
1	1	1	-2
1	1	0	-2
1	1	0	-2
1	1	0	-2
1	1	0	-1
1	1	0	-3
1	1	0	-2
1	1	0	-2
1	1	0	-2
1	1	0	-2
1	1	0	-2
1	1	0	-2
1	1	0	-2
1	1	0	-2
1	1	0	-2
1	1	0	-2
1	1	0	-2
1	1	0	-3
1	1	0	-2
1	1	0	-3
1	1	0	-3
1	1	0	-3
1	1	0	-2
1	1	0	-3
1	1	0	-2
1	1	1	-2
1	1	0	-1
1	1	0	-2
1	1	0	-1
1	1	0	-2
1	1	1	-1
1	1	0	-2
1	1	0	-1
1	1	0	-1
1	1	1	-2
1	1	0	-2
1	1	0	-1
1	1	0	-2
1	1	1	-2
1	1	0	-1
1	1	0	-1
1	1	0	-2
1	1	0	-2
1	1	0	-3
1	1	1	-2
1	1	0	-3
1	1	1	-3
1	1	1	-3
1	1	1	-2
1	1	0	-4
1	1	1	-3
1	1	1	-2
1	1	1	-3
1	1	1	-3
1	1	1	-3
1	1	1	-3
1	1	0	-3
1	1	1	-3
1	1	1	-3
1	1	1	-3
1	1	0	-3
1	1	2	-3
1	1	1	-2
1	1	0	-3
1	1	1	-3
1	1	1	-3
1	1	0	-4
1	1	1	-3
1	1	0	-3
1	1	0	-4
1	1	0	-2
1	1	1	-4
1	1	0	-3
1	1	0	-3
1	1	1	-3
1	1	1	-3
1	1	0	-3
1	1	1	-4
1	1	1	-3
1	1	0	-4
1	1	1	-3
1	1	1	-4
1	1	1	-3
1	1	1	-3
1	1	1	-3
1	1	0	-3
1	1	0	-3
1	1	1	-4
1	1	1	-3
1	1	0	-4
1	1	1	-4
1	1	1	-3
1	1	0	-3
1	1	0	-3
1	1	1	-3
1	1	0	-3
1	1	0	-3
1	1	0	-3
1	1	1	-3
1	1	0	-3
1	1	1	-2
1	1	0	-2
1	1	0	0
1	1	0	0
1	1	0	0
1	1	0	0
1	1	0	0
1	1	0	0
1	1	0	-1
1	1	0	-2
1	1	0	-2
1	1	0	-1
1	1	0	-2
1	1	0	-2
1	1	0	-2
1	1	0	-2
1	1	0	-2
1	1	0	-3
1	1	0	-2
1	1	0	-3
1	1	0	-2
1	1	0	-2
1	1	0	-3
1	1	0	-1
1	1	0	-3
1	1	0	-3
1	1	-1	-2
1	1	0	-3
1	1	0	-2
1	1	-1	-2
1	1	0	-2
1	1	0	-2
1	1	-1	-2
1	1	0	-2
1	1	0	-3
1	1	0	-2
1	1	-1	-2
1	1	0	0
1	1	0	-1
1	1	0	0
1	1	0	-1
1	1	0	0
1	1	0	0
1	1	0	-1
1	1	0	-1
1	1	0	-2
1	1	0	-1
1	1	0	-2
1	1	0	-2
1	1	0	-2
1	1	0	-2
1	1	0	-2
1	1	0	-2
1	1	0	-2
1	1	0	-1
1	1	0	-2
1	1	0	-2
1	1	0	-2
1	1	0	-1
1	1	0	-2
1	1	0	-2
1	1	0	-1
1	1	0	-2
1	1	0	-1
1	1	0	0
1	1	0	-2
1	1	0	-1
1	1	0	-2
1	1	0	0
1	1	0	0
1	1	0	-2
1	1	0	-2
1	1	0	-2
1	1	0	-2
1	1	0	-2
1	1	0	-2
1	1	0	-2
1	1	0	-1
1	1	0	-1
1	1	0	-3
1	1	0	-2
1	1	0	-2
1	1	0	-2
1	1	0	-3
1	1	0	-2
1	1	-1	-2
1	1	0	-3
1	1	0	-3
1	1	-1	-3
1	1	0	-2
1	1	0	-4
1	1	0	-4
1	1	0	-2
1	1	0	-4
1	1	0	-3
1	1	0	-3
1	1	0	-4
1	1	0	-3
1	1	0	-3
1	1	0	-4
1	1	0	-3
1	1	0	-3
1	1	0	-3
1	1	0	-2
1	1	0	-3
1	1	0	-3
1	1	0	-4
1	1	0	-3
1	1	0	-3
1	1	0	-4
1	1	0	-2
1	1	0	-3
1	1	0	-3
1	1	0	-2
1	1	0	-2
1	1	0	-2
1	1	0	-2
1	1	0	-1
1	1	0	-2
1	1	0	-2
1	1	0	-2
1	1	0	-1
1	1	0	-2
1	1	0	-1
1	1	0	-1
1	1	0	-1
1	1	0	-1
1	1	0	-1
1	1	0	-1
1	1	0	0
1	1	0	-1
1	1	0	0
1	1	0	-2
1	1	0	-1
1	1	0	0
1	1	0	-1
1	1	0	-1
1	1	1	-2
1	1	0	-1
1	1	0	-2
1	1	0	-1
1	1	0	-1
1	1	0	-2
1	1	0	-2
1	1	0	-1
1	1	0	-2
1	1	0	-2
1	1	0	-2
1	1	0	-2
1	1	0	-2
1	1	0	-2
1	1	0	-3
1	1	1	-3
1	1	1	-2
1	1	0	-3
1	1	0	-2
1	1	1	-3
1	1	1	-2
1	1	0	-3
1	1	1	-3
1	1	1	-3
1	1	0	-3
1	1	0	-2
1	1	1	-3
1	1	0	-3
1	1	0	-3
1	1	0	-3
1	1	1	-3
1	1	0	-4
1	1	0	-2
1	1	1	-3
1	1	0	-2
1	1	0	-2
1	1	0	-3
1	1	1	-2
1	1	0	-3
1	1	0	-3
1	1	0	-3
1	1	0	-3
1	1	0	-4
1	1	1	-4
1	1	0	-3
1	1	0	-4
1	1	0	-4
1	1	0	-4
1	1	0	-3
1	1	0	-4
1	1	1	-4
1	1	0	-3
1	1	0	-5
1	1	1	-3
1	1	0	-4
1	1	0	-5
1	1	0	-4
1	1	0	-4
1	1	1	-5
1	1	0	-4
1	1	0	-4
1	1	1	-5
1	1	0	-6
1	1	0	-5
1	1	1	-4
1	1	0	-5
1	1	0	-5
1	1	0	-4
1	1	0	-4
1	1	0	-5
1	1	0	-4
1	1	0	-4
1	1	0	-4
1	1	0	-4
1	1	0	-4
1	1	0	-4
1	1	0	-4
1	1	0	-4
1	1	0	-4
1	1	0	-4
1	1	0	-4
1	1	0	-4
1	1	0	-4
1	1	0	-3
1	1	0	-4
1	1	0	-3
1	1	0	-3
1	1	0	-3
1	1	0	-4
1	1	0	-2
1	1	0	-4
1	1	0	-3
1	1	0	-3
1	1	0	-3
1	1	0	-3
1	1	0	-3
1	1	0	-3
1	1	0	-4
1	1	0	-4
1	1	0	-3
1	1	0	-4
1	1	0	-3
1	1	0	-3
1	1	0	-3
1	1	0	-3
1	1	0	-1
1	1	0	0
1	1	0	0
1	1	0	-3
1	1	0	-2
1	1	0	-2
1	1	0	-3
1	1	0	-2
1	1	0	-2
1	1	0	-2
1	1	0	-3
1	1	0	-2
1	1	0	-3
1	1	0	-2
1	1	0	-1
1	1	0	0
1	1	0	-2
1	1	0	-2
1	1	0	-1
1	1	0	0
1	1	0	0
1	1	0	0
1	1	0	0
1	1	0	0
1	1	0	0
1	1	0	0
1	1	0	0
1	1	0	-1
1	1	0	0
1	1	0	0
1	1	0	0
1	1	0	0
1	1	0	0
1	1	0	0
1	1	0	0
1	1	0	0
1	1	0	0
1	1	0	0
1	1	0	0
1	1	0	0
1	1	0	0
1	1	0	0
1	1	0	0
1	1	0	0
1	1	0	0
1	1	0	0
1	1	0	0
1	1	0	0
1	1	0	0
1	1	0	0
1	1	0	0
1	1	0	0
1	1	0	0
1	1	0	0
1	1	0	0
1	1	0	-1
1	1	0	0
1	1	0	-1
1	1	0	0
1	1	0	0
1	1	0	0
1	1	0	-1
1	1	0	0
1	1	0	0
1	1	0	0
1	1	0	0
1	1	0	0
1	1	0	0
1	1	0	-1
1	1	0	0
1	1	0	0
1	1	0	0
1	1	0	0
1	1	0	0
1	1	0	0
1	1	0	0
1	1	0	0
1	1	0	0
1	1	0	0
1	1	0	0
1	1	0	0
1	1	0	0
1	1	0	0
1	1	0	0
1	1	0	0
1	1	0	0
1	1	0	0
1	1	0	0
1	1	0	0
1	1	0	0
1	1	0	0
1	1	0	0
1	1	0	0
1	1	0	0
1	1	0	0
1	1	0	-1
1	1	0	-1
1	1	0	-1
1	1	0	-1
1	1	0	-1
1	1	0	-3
1	1	0	-2
1	1	0	-3
1	1	0	-2
1	1	0	-3
1	1	0	-2
1	1	0	-3
1	1	0	-2
1	1	0	-3
1	1	0	-3
1	1	0	-2
1	1	0	-2
1	1	0	-2
1	1	0	-2
1	1	0	-2
1	1	0	-1
1	1	0	-3
1	1	0	-2
1	1	0	-2
1	1	0	-2
1	1	0	-3
1	1	0	-2
1	1	0	-2
1	1	0	-2
1	1	0	-3
1	1	0	-2
1	1	1	-2
1	1	0	-2
1	1	0	-2
1	1	0	-3
1	1	1	-2
1	1	0	-2
1	1	0	-2
1	1	0	-2
1	1	1	-2
1	1	0	-3
1	1	0	-3
1	1	1	-3
1	1	0	-2
1	1	0	-2
1	1	0	-2
1	1	0	-2
1	1	0	-3
1	1	0	-1
1	1	0	-2
1	1	0	-2
1	1	0	-2
1	1	0	-2
1	1	0	-2
1	1	0	-3
1	1	0	-2
1	1	0	-3
1	1	0	-2
1	1	0	-2
1	1	0	-3
1	1	0	-3
1	1	0	-2
1	1	0	-2
1	1	0	-3
1	1	0	-2
1	1	0	-2
1	1	0	-2
1	1	0	-2
1	1	0	-1
1	1	0	-2
1	1	0	-2
1	1	0	-2
1	1	0	-2
1	1	0	-2
1	1	0	-2
1	1	0	-2
1	1	0	-2
1	1	0	-2
1	1	0	-2
1	1	0	-3
1	1	0	-1
1	1	0	-3
1	1	0	-2
1	1	0	-1
1	1	0	-2
1	1	0	-2
1	1	0	-1
1	1	0	-2
1	1	0	-2
1	1	0	-2
1	1	0	-2
1	1	0	-2
1	1	0	-2
1	1	0	-3
1	1	0	-2
1	1	0	-3
1	1	0	-2
1	1	0	-2
1	1	0	-3
1	1	0	-2
1	1	0	-2
1	1	1	-2
1	1	0	-2
1	1	0	-2
1	1	0	-3
1	1	1	-2
1	1	0	-2
1	1	0	-2
1	1	1	-3
1	1	1	-2
1	1	0	-4
1	1	0	-2
1	1	1	-3
1	1	0	-3
1	1	0	-2
1	1	0	-3
1	1	0	-3
1	1	0	-4
1	1	0	-2
1	1	0	-4
1	1	0	-3
1	1	0	-2
1	1	0	-4
1	1	0	-2
1	1	0	-3
1	1	0	-2
1	1	0	-3
1	1	0	-2
1	1	0	-4
1	1	0	-2
1	1	0	-3
1	1	0	-3
1	1	0	-3
1	1	0	-3
1	1	1	-3
1	1	0	-3
1	1	1	-4
1	1	0	-3
1	1	0	-3
1	1	0	-4
1	1	0	-3
1	1	0	-4
1	1	0	-4
1	1	1	-3
1	1	0	-5
1	1	0	-4
1	1	0	-4
1	1	0	-3
1	1	0	-3
1	1	0	-4
1	1	0	-4
1	1	0	-4
1	1	0	-4
1	1	0	-4
1	1	0	-4
1	1	0	-5
1	1	1	-2
1	1	0	-4
1	1	0	-5
1	1	0	-3
1	1	0	-5
1	1	0	-5
1	1	1	-4
1	1	0	-4
1	1	0	-6
1	1	0	-4
1	1	0	-5
1	1	0	-5
1	1	1	-4
1	1	0	-5
1	1	1	-4
1	1	1	-3
1	1	0	-2
1	1	2	-4
1	1	1	-3
1	1	2	-4
1	1	2	-4
1	1	1	-2
1	1	1	-3
1	1	2	-3
1	1	1	-2
1	1	1	-3
1	1	2	-3
1	1	2	-3
1	1	2	-3
1	1	3	-3
1	1	2	-3
1	1	3	-4
1	1	3	-3
1	1	2	-1
1	1	2	-3
1	1	4	-3
1	1	4	-2
1	1	2	-3
1	1	2	-2
1	1	1	0
1	1	0	0
1	1	2	0
1	1	3	-2
1	1	2	-3
1	1	4	-3
1	1	3	-1
1	1	2	-3
1	1	2	-3
1	1	3	-2
1	1	2	-3
1	1	2	-2
1	1	1	-2
1	1	2	-1
1	1	0	-3
1	1	1	-2
1	1	0	-2
1	1	0	-1
1	1	0	-2
1	1	0	-2
1	1	0	-2
1	1	1	-1
1	1	0	-2
1	1	0	-2
1	1	1	-2
1	1	1	-2
1	1	0	-2
1	1	1	-2
1	1	1	-2
1	1	1	-2
1	1	1	-1
1	1	1	-1
1	1	2	-1
1	1	0	-1
1	1	1	0
1	1	1	0
1	1	1	0
1	1	1	0
1	1	0	0
1	1	0	-1
1	1	1	0
1	1	1	-1
1	1	1	-1
1	1	2	-1
1	1	2	-2
1	1	2	-1
1	1	1	-3
1	1	2	-2
1	1	2	-2
1	1	2	-3
1	1	2	-2
1	1	3	-2
1	1	2	-2
1	1	1	-3
1	1	3	-3
1	1	2	-1
1	1	2	-3
1	1	4	-2
1	1	2	-2
1	1	2	-3
1	1	3	-3
1	1	2	-2
1	1	2	-3
1	1	2	-2
1	1	2	-3
1	1	2	-3
1	1	2	-3
1	1	2	-2
1	1	1	-2
1	1	1	-2
1	1	2	-2
1	1	2	-2
1	1	1	-3
1	1	2	-2
1	1	2	-2
1	1	1	-3
1	1	2	-2
1	1	2	-3
1	1	2	-3
1	1	1	-2
1	1	2	-3
1	1	2	-3
1	1	1	-3
1	1	2	-3
1	1	2	-3
1	1	1	-3
1	1	1	-1
1	1	2	-1
1	1	1	-2
1	1	1	-3
1	1	2	-2
1	1	2	-3
1	1	1	-1
1	1	1	-2
1	1	2	-2
1	1	1	-2
1	1	1	-3
1	1	2	-2
1	1	2	-2
1	1	1	-3
1	1	2	-3
1	1	2	-3
1	1	2	-3
1	1	2	-3
1	1	2	-3
1	1	2	-3
1	1	1	-3
1	1	2	-4
1	1	2	-4
1	1	2	-4
1	1	2	-3
1	1	2	-3
1	1	2	-3
1	1	3	-3
1	1	2	-5
1	1	2	-4
1	1	2	-3
1	1	1	-4
1	1	3	-3
1	1	2	-3
1	1	1	-4
1	1	3	-3
1	1	3	-3
1	1	2	-4
1	1	4	-3
1	1	2	-4
1	1	3	-4
1	1	3	-3
1	1	2	-4
1	1	3	-4
1	1	3	-4
1	1	2	-5
1	1	3	-3
1	1	3	-5
1	1	2	-4
1	1	2	-4
1	1	3	-3
1	1	2	-4
1	1	3	-4
1	1	2	-3
1	1	2	-3
1	1	3	-3
1	1	2	-3
1	1	1	-3
1	1	2	-3
1	1	2	-3
1	1	2	-5
1	1	4	-3
1	1	3	-4
1	1	3	-4
1	1	4	-4
1	1	2	-5
1	1	3	-4
1	1	4	-5
1	1	2	-4
1	1	3	-4
1	1	3	-6
1	1	3	-4
1	1	3	-4
1	1	1	-3
1	1	2	-3
1	1	3	-3
1	1	2	-4
1	1	3	-4
1	1	3	-5
1	1	2	-4
1	1	2	-3
1	1	3	-3
1	1	1	-4
1	1	1	-2
1	1	3	-3
1	1	3	-2
1	1	3	-3
1	1	3	-2
1	1	3	-3
1	1	4	-4
1	1	3	-4
1	1	3	-4
1	1	4	-4
1	1	4	-5
1	1	5	-4
1	1	4	-4
1	1	3	-3
1	1	4	-4
1	1	3	-4
1	1	3	-5
1	1	4	-4
1	1	3	-5
1	1	4	-5
1	1	4	-5
1	1	3	-4
1	1	4	-4
1	1	3	-5
1	1	4	-5
1	1	4	-5
1	1	3	-4
1	1	4	-3
1	1	4	-4
1	1	4	-4
1	1	5	-4
1	1	4	-4
1	1	5	-4
1	1	4	-4
1	1	4	-3
1	1	5	-4
1	1	4	-5
1	1	5	-3
1	1	3	-5
1	1	4	-5
1	1	3	-4
1	1	2	-6
1	1	4	-5
1	1	4	-5
1	1	3	-5
1	1	3	-3
1	1	2	-4
1	1	2	-4
1	1	3	-4
1	1	2	-2
1	1	2	-4
1	1	3	-3
1	1	2	-4
1	1	3	-5
1	1	3	-4
1	1	2	-5
1	1	4	-4
1	1	2	-7
1	1	3	-4
1	1	4	-5
1	1	3	-5
1	1	4	-5
1	1	3	-5
1	1	4	-6
1	1	4	-4
1	1	3	-5
1	1	5	-5
1	1	2	-2
1	1	2	-4
1	1	3	-3
1	1	3	-3
1	1	2	-4
1	1	3	-4
1	1	2	-5
1	1	3	-5
1	1	3	-3
1	1	2	-3
1	1	2	-3
1	1	3	-3
1	1	2	-4
1	1	2	-3
1	1	3	-4
1	1	2	-4
1	1	1	-3
1	1	2	-3
1	1	1	-5
1	1	2	-4
1	1	2	-4
1	1	1	-4
1	1	2	-4
1	1	1	-2
1	1	1	-3
1	1	1	-3
1	1	2	-4
1	1	1	-4
1	1	1	-5
1	1	2	-5
1	1	2	-6
1	1	3	-4
1	1	2	-5
1	1	2	-3
1	1	2	-3
1	1	2	-4
1	1	4	-5
1	1	2	-5
1	1	1	-2
1	1	0	-2
1	1	3	-3
1	1	1	-3
1	1	1	-4
1	1	2	-4
1	1	2	-4
1	1	2	-4
1	1	2	-4
1	1	1	-4
1	1	2	-4
1	1	3	-5
1	1	1	-4
1	1	3	-4
1	1	2	-4
1	1	1	-4
1	1	2	-5
1	1	1	-5
1	1	3	-4
1	1	2	-6
1	1	1	-5
1	1	2	-5
1	1	1	-5
1	1	2	-5
1	1	2	-5
1	1	1	-3
1	1	2	-3
1	1	1	-4
1	1	0	-4
1	1	2	-4
1	1	1	-5
1	1	1	-6
1	1	2	-4
1	1	1	-5
1	1	3	-5
1	1	2	-4
1	1	1	-5
1	1	2	-5
1	1	2	-5
1	1	1	-5
1	1	3	-5
1	1	1	-6
1	1	2	-5
1	1	2	-5
1	1	2	-5
1	1	2	-5
1	1	1	-4
1	1	2	-5
1	1	2	-3
1	1	1	-5
1	1	2	-4
1	1	2	-4
1	1	2	-4
1	1	2	-4
1	1	2	-5
1	1	2	-4
1	1	2	-4
1	1	1	-5
1	1	2	-5
1	1	1	-5
1	1	1	-5
1	1	2	-5
1	1	1	-4
1	1	2	-5
1	1	1	-6
1	1	1	-6
1	1	2	-5
1	1	1	-6
1	1	1	-5
1	1	1	-3
1	1	1	-3
1	1	0	-5
1	1	2	-4
1	1	2	-4
1	1	3	-4
1	1	3	-5
1	1	1	-3
1	1	3	-4
1	1	2	-3
1	1	1	-4
1	1	3	-3
1	1	2	-4
1	1	3	-3
1	1	3	-4
1	1	2	-4
1	1	3	-4
1	1	2	-5
1	1	1	-4
1	1	2	-4
1	1	1	-5
1	1	1	-4
1	1	1	-4
1	1	0	-4
1	1	1	-5
1	1	1	-5
1	1	0	-6
1	1	1	-4
1	1	0	-5
1	1	1	-6
1	1	1	-4
1	1	0	-4
1	1	2	-5
1	1	2	-4
1	1	1	-5
1	1	2	-4
1	1	0	-5
1	1	2	-6
1	1	1	-6
1	1	1	-5
1	1	1	-5
1	1	1	-5
1	1	0	-5
1	1	1	-5
1	1	1	-4
1	1	1	-5
1	1	2	-3
1	1	0	-3
1	1	2	-4
1	1	2	-4
1	1	1	-4
1	1	2	-4
1	1	1	-1
1	1	1	-2
1	1	0	-2
1	1	0	0
1	1	0	0
1	1	0	0
1	1	0	0
1	1	0	0
1	1	0	-1
1	1	0	-1
1	1	0	-2
1	1	0	-3
1	1	0	-4
1	1	-1	-4
1	1	-2	-4
1	1	0	-4
1	1	-3	-5
1	1	0	-4
1	1	-2	-6
1	1	-1	-5
1	1	0	-4
1	1	-2	-5
1	1	0	-4
1	1	0	0
1	1	0	-1
1	1	0	0
1	1	0	-2
1	1	0	-4
1	1	0	-4
1	1	0	-5
1	1	0	-3
1	1	0	-5
1	1	0	-5
1	1	0	-5
1	1	0	-5
1	1	0	-6
1	1	0	-6
1	1	0	-4
1	1	0	-5
1	1	0	-6
1	1	0	-4
1	1	0	-5
1	1	0	-5
1	1	0	-4
1	1	0	-4
1	1	0	-3
1	1	0	-3
1	1	0	-2
1	1	0	-4
1	1	0	-4
1	1	1	-4
1	1	1	-3
1	1	0	-3
1	1	1	-4
1	1	1	-3
1	1	1	-4
1	1	1	-4
1	1	2	-3
1	1	1	-3
1	1	1	-4
1	1	1	-4
1	1	1	-4
1	1	1	-5
1	1	0	-4
1	1	1	-5
1	1	1	-5
1	1	1	-4
1	1	1	-6
1	1	1	-6
1	1	1	-6
1	1	2	-5
1	1	1	-5
1	1	2	-5
1	1	2	-4
1	1	1	-4
1	1	0	-1
1	1	2	-2
1	1	1	-4
1	1	1	-4
1	1	1	-4
1	1	2	-4
1	1	1	-5
1	1	2	-4
1	1	1	-5
1	1	2	-5
1	1	2	-5
1	1	2	-5
1	1	3	-6
1	1	2	-4
1	1	1	-5
1	1	2	-4
1	1	1	-5
1	1	0	-2
1	1	1	-3
1	1	1	-3
1	1	0	-5
1	1	2	-5
1	1	1	-6
1	1	1	-5
1	1	2	-4
1	1	1	-6
1	1	1	-5
1	1	2	-6
1	1	0	-5
1	1	1	-5
1	1	0	-6
1	1	0	-6
1	1	1	-5
1	1	0	-6
1	1	1	-4
1	1	1	-4
1	1	0	-6
1	1	2	-5
1	1	0	-6
1	1	1	-4
1	1	2	-5
1	1	1	-5
1	1	2	-6
1	1	2	-6
1	1	1	-6
1	1	2	-5
1	1	1	-6
1	1	2	-6
1	1	1	-6
1	1	1	-7
1	1	1	-5
1	1	0	-5
1	1	1	-4
1	1	0	-4
1	1	1	-4
1	1	1	-4
1	1	0	-5
1	1	0	-1
1	1	1	-3
1	1	0	-3
1	1	0	-4
1	1	0	-4
1	1	0	-3
1	1	0	-3
1	1	0	-3
1	1	0	-2
1	1	0	-3
1	1	0	-3
1	1	0	-3
1	1	0	-3
1	1	0	-4
1	1	0	-3
1	1	0	-4
1	1	0	-3
1	1	0	-4
1	1	0	-4
1	1	0	-5
1	1	0	-4
1	1	0	-4
1	1	0	-4
1	1	0	-4
1	1	0	-4
1	1	0	-4
1	1	0	-5
1	1	0	-5
1	1	0	-4
1	1	0	-5
1	1	0	-6
1	1	0	-5
1	1	0	-4
1	1	0	-4
1	1	0	-6
1	1	0	-5
1	1	0	-5
1	1	0	-6
1	1	0	-5
1	1	0	-1
1	1	0	-1
1	1	0	-3
1	1	0	-2
1	1	0	-4
1	1	0	-3
1	1	0	-3
1	1	-2	-4
1	1	-1	-4
1	1	-2	-4
1	1	-2	-5
1	1	-1	-5
1	1	-2	-4
1	1	-1	-4
1	1	-1	-5
1	1	-1	-2
1	1	0	-4
1	1	-1	-4
1	1	-1	-3
1	1	0	-5
1	1	-1	-4
1	1	0	-4
1	1	0	-4
1	1	0	-3
1	1	0	-4
1	1	0	-5
1	1	-1	-3
1	1	0	-5
1	1	0	-3
1	1	0	-2
1	1	0	-3
1	1	0	-5
1	1	0	-4
1	1	0	-4
1	1	0	-3
1	1	-1	-3
1	1	0	-4
1	1	0	-4
1	1	0	-4
1	1	0	-1
1	1	0	-3
1	1	0	-3
1	1	0	-5
1	1	0	-4
1	1	0	-5
1	1	0	-5
1	1	0	-5
1	1	0	-6
1	1	1	-6
1	1	1	-5
1	1	0	-3
1	1	0	-2
1	1	1	-4
1	1	1	-3
1	1	0	-4
1	1	1	-5
1	1	1	-5
1	1	1	-6
1	1	1	-5
1	1	0	-6
1	1	0	-5
1	1	1	-3
1	1	0	-4
1	1	1	-4
1	1	1	-3
1	1	0	-3
1	1	0	-4
1	1	1	-3
1	1	0	-4
1	1	1	-5
1	1	1	-4
1	1	0	-4
1	1	1	-3
1	1	0	-3
1	1	0	-2
1	1	0	-1
1	1	0	0
1	1	0	0
1	1	0	0
1	1	0	0
1	1	0	0
1	1	0	0
1	1	0	0
1	1	0	0
1	1	0	-1
1	1	0	0
1	1	0	-2
1	1	0	-2
1	1	0	-2
1	1	0	-3
1	1	0	-2
1	1	0	-3
1	1	0	-3
1	1	0	-2
1	1	-1	-3
1	1	0	0
1	1	0	0
1	1	0	-1
1	1	0	-2
1	1	0	-2
1	1	0	-2
1	1	0	-2
1	1	0	-1
1	1	0	-1
1	1	0	-2
1	1	0	-3
1	1	0	-2
1	1	0	-2
1	1	0	-3
1	1	0	-3
1	1	0	-3
1	1	0	-1
1	1	0	-3
1	1	0	-3
1	1	0	-3
1	1	0	-3
1	1	0	-1
1	1	0	-4
1	1	0	-3
1	1	0	-4
1	1	0	-4
1	1	0	-4
1	1	0	-4
1	1	0	-5
1	1	0	-5
1	1	0	-5
1	1	0	-4
1	1	0	-5
1	1	0	-5
1	1	0	-5
1	1	0	-5
1	1	1	-5
1	1	0	-3
1	1	0	-4
1	1	0	-5
1	1	0	-4
1	1	0	-4
1	1	0	-6
1	1	0	-4
1	1	0	-3
1	1	0	-5
1	1	0	-4
1	1	0	-4
1	1	0	-5
1	1	0	-2
1	1	0	-3
1	1	0	-4
1	1	0	-4
1	1	0	-6
1	1	0	-3
1	1	0	-3
1	1	0	-4
1	1	0	-4
1	1	0	-4
1	1	0	-5
1	1	1	-4
1	1	0	-4
1	1	0	-5
1	1	0	-5
1	1	1	-5
1	1	0	-5
1	1	1	-5
1	1	0	-5
1	1	1	-6
1	1	0	-6
1	1	0	-6
1	1	1	-5
1	1	0	-5
1	1	1	-5
1	1	1	-4
1	1	0	-4
1	1	1	-3
1	1	1	-4
1	1	1	-4
1	1	2	-4
1	1	1	-5
1	1	1	-4
1	1	2	-4
1	1	1	-1
1	1	0	-4
1	1	1	-4
1	1	1	-3
1	1	0	-1
1	1	0	-3
1	1	1	-3
1	1	1	-3
1	1	0	-4
1	1	1	-4
1	1	1	-4
1	1	0	-4
1	1	1	-4
1	1	0	-5
1	1	0	-3
1	1	0	-4
1	1	0	-4
1	1	0	-3
1	1	0	-5
1	1	0	-4
1	1	0	-5
1	1	0	-4
1	1	0	-4
1	1	0	-4
1	1	0	-5
1	1	0	-2
1	1	0	-2
1	1	0	-3
1	1	0	-4
1	1	0	-4
1	1	0	-4
1	1	0	-5
1	1	0	-6
1	1	0	-1
1	1	0	-3
1	1	0	-4
1	1	0	-3
1	1	0	-4
1	1	0	-3
1	1	0	-3
1	1	0	-3
1	1	0	-3
1	1	0	-3
1	1	0	-3
1	1	0	-2
1	1	0	-2
1	1	0	-3
1	1	0	-2
1	1	0	-4
1	1	0	-3
1	1	0	-3
1	1	0	-4
1	1	0	-4
1	1	0	-3
1	1	0	-4
1	1	0	-3
1	1	0	-2
1	1	0	-4
1	1	0	-3
1	1	0	-2
1	1	0	-3
1	1	0	-3
1	1	0	-3
1	1	0	-3
1	1	0	-3
1	1	1	-3
1	1	0	-2
1	1	1	-2
1	1	0	-2
1	1	0	-3
1	1	0	0
1	1	1	-3
1	1	1	-2
1	1	0	-2
1	1	0	-2
1	1	1	-2
1	1	1	-1
1	1	0	-1
1	1	0	-1
1	1	0	0
1	1	1	-1
1	1	0	0
1	1	0	0
1	1	0	0
1	1	0	0
1	1	0	0
1	1	0	-1
1	1	0	-1
1	1	1	-1
1	1	0	-1
1	1	0	-1
1	1	0	0
1	1	0	-1
1	1	1	-2
1	1	0	-1
1	1	0	0
1	1	0	-1
1	1	0	-1
1	1	0	0
1	1	0	0
1	1	0	0
1	1	0	0
1	1	1	0
1	1	0	-1
1	1	0	0
1	1	1	0
1	1	1	0
1	1	1	-1
1	1	1	-1
1	1	1	-2
1	1	2	-1
1	1	2	-2
1	1	2	-2
1	1	2	-2
1	1	2	-3
1	1	2	-2
1	1	2	-3
1	1	3	-3
1	1	4	-3
1	1	2	-2
1	1	2	-1
1	1	3	-1
1	1	2	-2
1	1	1	-2
1	1	2	-3
1	1	2	-3
1	1	1	-4
1	1	3	-4
1	1	1	-5
1	1	2	-4
1	1	2	-2
1	1	0	0
1	1	0	-1
1	1	0	0
1	1	0	-1
1	1	0	0
1	1	0	0
1	1	0	-3
1	1	0	-1
1	1	0	-2
1	1	0	0
1	1	0	-1
1	1	0	-1
1	1	0	-3
1	1	0	-3
1	1	0	-4
1	1	0	-5
1	1	0	-4
1	1	0	-5
1	1	0	-4
1	1	0	-3
1	1	0	-5
1	1	0	-6
1	1	0	-4
1	1	0	-6
1	1	0	-6
1	1	0	-6
1	1	0	-7
1	1	0	-3
1	1	0	-1
1	1	0	-1
1	1	0	-2
1	1	0	-2
1	1	0	-3
1	1	0	-4
1	1	0	-4
1	1	0	-4
1	1	0	-5
1	1	0	-7
1	1	0	-6
1	1	0	-3
1	1	0	-3
1	1	1	-4
1	1	0	-4
1	1	0	-4
1	1	0	-4
1	1	0	-2
1	1	0	-3
1	1	0	-4
1	1	0	-4
1	1	0	-3
1	1	0	-5
1	1	0	-5
1	1	0	-6
1	1	0	-5
1	1	0	-5
1	1	0	-6
1	1	0	-6
1	1	0	-5
1	1	0	-5
1	1	0	-5
1	1	0	-6
1	1	0	-4
1	1	0	-4
1	1	0	-4
1	1	0	-3
1	1	0	-2
1	1	0	-3
1	1	0	-3
1	1	0	-2
1	1	0	-1
1	1	0	-3
1	1	0	-2
1	1	0	-2
1	1	0	-1
1	1	0	-2
1	1	0	-2
1	1	0	-2
1	1	0	-3
1	1	0	-3
1	1	-1	-3
1	1	0	-3
1	1	0	-4
1	1	-1	-4
1	1	0	-2
1	1	0	-4
1	1	-1	-4
1	1	0	-3
1	1	0	-5
1	1	0	-4
1	1	0	-3
1	1	0	-4
1	1	0	-4
1	1	0	-4
1	1	0	-4
1	1	0	-3
1	1	0	-3
1	1	0	-3
1	1	0	-4
1	1	0	-2
1	1	0	-3
1	1	0	-2
1	1	0	-3
1	1	0	-2
1	1	0	-1
1	1	0	-2
1	1	0	-1
1	1	0	-2
1	1	0	-2
1	1	0	-2
1	1	0	-2
1	1	0	-3
1	1	0	-2
1	1	0	-2
1	1	0	-2
1	1	0	-2
1	1	1	-2
1	1	0	-3
1	1	0	-2
1	1	2	-1
1	1	1	-2
1	1	0	-2
1	1	0	-1
1	1	1	-2
1	1	0	-2
1	1	0	-2
1	1	0	-1
1	1	1	-2
1	1	0	-3
1	1	0	-2
1	1	0	-2
1	1	0	-3
1	1	0	-3
1	1	0	-2
1	1	0	-3
1	1	0	-3
1	1	0	-2
1	1	0	-2
1	1	0	-3
1	1	0	-3
1	1	0	-2
1	1	0	-3
1	1	1	-2
1	1	0	-3
1	1	0	-3
1	1	1	-3
1	1	0	-3
1	1	0	-3
1	1	0	-3
1	1	0	-3
1	1	0	-3
1	1	0	-4
1	1	0	-2
1	1	0	-2
1	1	0	-4
1	1	0	-4
1	1	0	-4
1	1	0	-2
1	1	0	-5
1	1	0	-3
1	1	0	-4
1	1	0	-5
1	1	0	-2
1	1	0	-3
1	1	0	-1
1	1	0	0
1	1	0	-3
1	1	0	-3
1	1	0	-3
1	1	0	-3
1	1	1	-3
1	1	0	-4
1	1	0	-5
1	1	1	-4
1	1	0	-4
1	1	1	-5
1	1	1	-2
1	1	0	-3
1	1	1	-4
1	1	1	-3
1	1	1	-4
1	1	0	-4
1	1	1	-4
1	1	0	-5
1	1	0	-3
1	1	1	-4
1	1	0	-2
1	1	0	-3
1	1	1	-4
1	1	0	-5
1	1	0	-4
1	1	0	-5
1	1	0	-4
1	1	0	-4
1	1	0	-5
1	1	0	-5
1	1	0	-5
1	1	0	-4
1	1	0	-4
1	1	0	-2
1	1	0	-3
1	1	0	-5
1	1	0	-2
1	1	0	-1
1	1	0	-4
1	1	-1	-3
1	1	-1	-4
1	1	0	-4
1	1	0	-4
1	1	0	-3
1	1	0	-4
1	1	0	-4
1	1	0	-3
1	1	0	-4
1	1	0	-3
1	1	0	-4
1	1	0	-3
1	1	0	-3
1	1	0	-3
1	1	0	-3
1	1	0	-4
1	1	0	-2
1	1	0	-3
1	1	0	-1
1	1	1	-1
1	1	0	-4
1	1	0	-2
1	1	0	-3
1	1	1	-4
1	1	1	-3
1	1	0	-4
1	1	1	-4
1	1	1	-2
1	1	1	-2
1	1	0	-3
1	1	0	-2
1	1	1	-3
1	1	0	-3
1	1	0	-3
1	1	0	-5
1	1	0	-5
1	1	0	-6
1	1	1	-4
1	1	0	-5
1	1	0	-5
1	1	0	-4
1	1	0	-4
1	1	0	-5
1	1	0	-5
1	1	0	-4
1	1	0	-5
1	1	0	-3
1	1	0	-2
1	1	0	-1
1	1	0	-4
1	1	0	-2
1	1	0	-1
1	1	0	-2
1	1	0	-2
1	1	0	-2
1	1	0	-2
1	1	0	-3
1	1	0	-3
1	1	0	-2
1	1	0	-3
1	1	0	-2
1	1	0	-2
1	1	0	-1
1	1	0	0
1	1	0	0
1	1	0	0
1	1	0	0
1	1	0	0
1	1	0	0
1	1	0	0
1	1	0	0
1	1	0	0
1	1	0	0
1	1	0	0
1	1	0	0
1	1	1	0
1	1	0	0
1	1	1	0
1	1	2	0
1	1	1	-2
1	1	1	0
1	1	3	-2
1	1	2	-2
1	1	1	-2
1	1	2	-1
1	1	2	-1
1	1	1	-1
1	1	1	-1
1	1	1	-1
1	1	1	-1
1	1	1	-1
1	1	1	-2
1	1	1	-2
1	1	1	-1
1	1	1	-1
1	1	2	-1
1	1	0	-2
1	1	2	-1
1	1	2	-1
1	1	1	-2
1	1	2	-2
1	1	3	-2
1	1	2	-2
1	1	1	-2
1	1	2	-2
1	1	2	-2
1	1	1	-3
1	1	2	-2
1	1	2	-2
1	1	1	-3
1	1	1	-2
1	1	2	-2
1	1	2	-2
1	1	1	-4
1	1	1	-2
1	1	2	-2
1	1	1	-2
1	1	1	-2
1	1	2	-3
1	1	2	-2
1	1	1	-3
1	1	2	-3
1	1	2	-3
1	1	0	-3
1	1	2	-3
1	1	2	-3
1	1	0	-4
1	1	2	-2
1	1	2	-2
1	1	1	-2
1	1	0	0
1	1	0	-1
1	1	1	-2
1	1	0	-3
1	1	0	-1
1	1	1	-2
1	1	1	-1
1	1	0	-2
1	1	0	-1
1	1	2	-2
1	1	1	-2
1	1	0	-2
1	1	1	-2
1	1	1	-1
1	1	0	-2
1	1	1	-1
1	1	0	-2
1	1	1	-2
1	1	0	-2
1	1	0	-2
1	1	1	-2
1	1	1	-1
1	1	0	-3
1	1	1	-2
1	1	1	-2
1	1	0	-2
1	1	0	-2
1	1	1	-2
1	1	1	-1
1	1	0	0
1	1	0	0
1	1	1	-2
1	1	1	0
1	1	2	-2
1	1	2	-2
1	1	1	-1
1	1	2	-1
1	1	2	-1
1	1	1	-2
[truncated: 7,065 more rows]
