# Supplementary material for: Shades of yellow: interactive effects of visual and odour cues in a pest beetle
Source: PeerJ. 2016 Jul 12;4:e2219. doi: 10.7717/peerj.2219 (PMC4950555; doi:10.7717/peerj.2219)
Supplement: Supplemental Information 5 [file peerj-04-2219-s005.zip › Yellow/sz 90deg 30.csv]

Digital 1	Digital 2	XStep	YStep
1	1	5	0
1	1	6	1
1	1	5	0
1	1	4	1
1	1	4	1
1	1	3	0
1	1	3	0
1	1	4	1
1	1	3	0
1	1	4	0
1	1	3	0
1	1	3	0
1	1	4	0
1	1	4	1
1	1	3	0
1	1	3	0
1	1	4	1
1	1	3	0
1	1	5	0
1	1	5	1
1	1	4	0
1	1	5	1
1	1	3	1
1	1	3	0
1	1	3	0
1	1	3	0
1	1	2	0
1	1	1	0
1	1	2	0
1	1	1	0
1	1	1	0
1	1	0	0
1	1	0	0
1	1	0	0
1	1	0	0
1	1	1	0
1	1	1	0
1	1	2	0
1	1	2	0
1	1	2	-1
1	1	1	0
1	1	2	-2
1	1	1	-1
1	1	2	-1
1	1	4	0
1	1	3	-1
1	1	3	-2
1	1	6	-1
1	1	4	-3
1	1	6	-1
1	1	6	-2
1	1	5	-2
1	1	6	-1
1	1	5	-2
1	1	5	-1
1	1	5	-1
1	1	4	-1
1	1	5	0
1	1	5	-1
1	1	3	-1
1	1	5	0
1	1	4	-1
1	1	4	0
1	1	5	0
1	1	4	-1
1	1	6	0
1	1	5	0
1	1	5	0
1	1	6	0
1	1	5	0
1	1	4	0
1	1	5	0
1	1	4	-1
1	1	6	0
1	1	3	0
1	1	3	0
1	1	3	0
1	1	2	1
1	1	1	0
1	1	1	0
1	1	3	0
1	1	3	1
1	1	3	0
1	1	4	1
1	1	5	1
1	1	3	1
1	1	4	2
1	1	4	1
1	1	4	1
1	1	5	1
1	1	4	1
1	1	4	2
1	1	5	1
1	1	3	1
1	1	4	2
1	1	5	1
1	1	4	1
1	1	5	1
1	1	4	1
1	1	5	1
1	1	4	2
1	1	3	0
1	1	2	1
1	1	3	1
1	1	2	1
1	1	3	0
1	1	4	2
1	1	4	1
1	1	2	0
1	1	3	1
1	1	4	1
1	1	4	0
1	1	4	2
1	1	5	2
1	1	3	0
1	1	4	2
1	1	4	1
1	1	4	0
1	1	4	1
1	1	4	1
1	1	4	1
1	1	4	0
1	1	3	0
1	1	4	1
1	1	4	0
1	1	3	0
1	1	4	0
1	1	3	0
1	1	4	0
1	1	3	0
1	1	4	0
1	1	4	0
1	1	4	2
1	1	3	0
1	1	3	0
1	1	5	1
1	1	3	0
1	1	3	0
1	1	3	0
1	1	2	0
1	1	1	0
1	1	2	0
1	1	2	0
1	1	1	0
1	1	0	0
1	1	0	0
1	1	0	0
1	1	0	0
1	1	0	0
1	1	0	0
1	1	1	0
1	1	1	0
1	1	0	0
1	1	0	0
1	1	0	0
1	1	0	0
1	1	0	0
1	1	0	0
1	1	0	0
1	1	0	0
1	1	1	0
1	1	2	0
1	1	2	0
1	1	3	0
1	1	3	0
1	1	4	0
1	1	4	0
1	1	5	0
1	1	4	0
1	1	4	-1
1	1	5	0
1	1	5	-2
1	1	6	0
1	1	7	-1
1	1	4	-1
1	1	6	0
1	1	6	0
1	1	5	-1
1	1	7	0
1	1	5	-1
1	1	6	0
1	1	7	0
1	1	2	0
1	1	5	0
1	1	5	0
1	1	5	0
1	1	5	0
1	1	6	0
1	1	6	0
1	1	6	0
1	1	5	0
1	1	6	0
1	1	5	0
1	1	7	0
1	1	5	0
1	1	4	0
1	1	2	0
1	1	6	0
1	1	3	-1
1	1	3	0
1	1	3	0
1	1	3	0
1	1	4	0
1	1	4	0
1	1	4	0
1	1	5	0
1	1	4	0
1	1	5	0
1	1	3	0
1	1	3	0
1	1	2	-1
1	1	2	0
1	1	3	0
1	1	2	-1
1	1	1	-1
1	1	1	0
1	1	1	-1
1	1	1	0
1	1	3	-1
1	1	3	-2
1	1	5	-1
1	1	5	-2
1	1	5	-2
1	1	5	-1
1	1	5	-2
1	1	3	-2
1	1	3	0
1	1	3	-1
1	1	4	-2
1	1	5	0
1	1	5	-1
1	1	4	-1
1	1	4	0
1	1	3	0
1	1	3	0
1	1	1	0
1	1	0	0
1	1	1	0
1	1	0	0
1	1	0	0
1	1	0	0
1	1	0	0
1	1	0	0
1	1	0	0
1	1	0	0
1	1	0	0
1	1	0	0
1	1	0	0
1	1	0	0
1	1	0	0
1	1	0	0
1	1	0	0
1	1	0	0
1	1	0	0
1	1	0	0
1	1	0	0
1	1	0	0
1	1	0	0
1	1	0	0
1	1	1	0
1	1	3	1
1	1	2	0
1	1	3	0
1	1	2	0
1	1	2	0
1	1	2	0
1	1	0	0
1	1	0	0
1	1	0	0
1	1	0	0
1	1	0	0
1	1	0	0
1	1	1	0
1	1	2	0
1	1	3	0
1	1	2	0
1	1	3	0
1	1	1	0
1	1	1	0
1	1	1	0
1	1	2	0
1	1	1	0
1	1	2	0
1	1	1	0
1	1	0	0
1	1	0	0
1	1	0	0
1	1	0	0
1	1	0	0
1	1	0	0
1	1	0	0
1	1	0	0
1	1	0	0
1	1	0	0
1	1	0	0
1	1	0	0
1	1	0	0
1	1	0	0
1	1	1	0
1	1	0	0
1	1	0	0
1	1	0	0
1	1	0	0
1	1	0	0
1	1	0	0
1	1	0	0
1	1	0	0
1	1	0	0
1	1	0	0
1	1	0	0
1	1	0	0
1	1	0	0
1	1	0	0
1	1	0	0
1	1	0	0
1	1	0	0
1	1	0	0
1	1	0	0
1	1	0	0
1	1	0	0
1	1	0	0
1	1	0	0
1	1	0	0
1	1	1	0
1	1	1	0
1	1	1	0
1	1	2	0
1	1	3	0
1	1	4	0
1	1	3	0
1	1	4	0
1	1	4	0
1	1	2	0
1	1	1	0
1	1	0	0
1	1	0	0
1	1	0	0
1	1	0	0
1	1	1	0
1	1	0	0
1	1	0	0
1	1	0	0
1	1	0	0
1	1	1	0
1	1	2	0
1	1	3	0
1	1	4	0
1	1	3	0
1	1	4	0
1	1	5	0
1	1	5	0
1	1	4	0
1	1	4	0
1	1	3	0
1	1	4	0
1	1	5	0
1	1	5	0
1	1	3	0
1	1	4	0
1	1	2	0
1	1	4	0
1	1	4	0
1	1	5	0
1	1	5	0
1	1	6	0
1	1	5	-1
1	1	3	0
1	1	4	0
1	1	3	0
1	1	4	-1
1	1	5	0
1	1	5	-1
1	1	4	0
1	1	4	-1
1	1	4	-1
1	1	5	0
1	1	5	0
1	1	4	0
1	1	5	0
1	1	5	0
1	1	3	-1
1	1	5	0
1	1	4	0
1	1	4	0
1	1	4	0
1	1	4	-1
1	1	4	0
1	1	5	0
1	1	4	-1
1	1	5	0
1	1	4	0
1	1	4	-1
1	1	4	0
1	1	5	0
1	1	4	0
1	1	5	0
1	1	4	0
1	1	5	0
1	1	5	0
1	1	5	0
1	1	5	0
1	1	5	0
1	1	4	0
1	1	5	1
1	1	4	0
1	1	5	1
1	1	4	1
1	1	5	1
1	1	4	1
1	1	2	1
1	1	2	1
1	1	3	1
1	1	3	1
1	1	5	1
1	1	3	0
1	1	3	1
1	1	4	1
1	1	4	1
1	1	4	1
1	1	5	0
1	1	5	1
1	1	5	0
1	1	5	0
1	1	6	1
1	1	6	0
1	1	4	0
1	1	5	0
1	1	3	0
1	1	4	0
1	1	3	1
1	1	3	0
1	1	4	1
1	1	4	2
1	1	4	1
1	1	5	2
1	1	6	2
1	1	5	1
1	1	4	2
1	1	5	1
1	1	4	1
1	1	2	1
1	1	4	1
1	1	3	1
1	1	4	2
1	1	3	1
1	1	2	0
1	1	2	2
1	1	3	1
1	1	3	1
1	1	2	1
1	1	3	1
1	1	2	0
1	1	1	0
1	1	0	0
1	1	0	0
1	1	0	0
1	1	0	0
1	1	0	0
1	1	0	0
1	1	0	0
1	1	0	0
1	1	0	0
1	1	0	0
1	1	0	0
1	1	0	0
1	1	0	0
1	1	1	0
1	1	2	1
1	1	2	0
1	1	2	0
1	1	3	1
1	1	2	0
1	1	2	0
1	1	3	1
1	1	3	1
1	1	3	1
1	1	3	2
1	1	3	0
1	1	3	1
1	1	4	2
1	1	3	0
1	1	2	0
1	1	2	0
1	1	2	0
1	1	3	0
1	1	4	1
1	1	4	1
1	1	4	0
1	1	4	1
1	1	5	1
1	1	4	0
1	1	5	2
1	1	4	0
1	1	4	1
1	1	5	2
1	1	4	0
1	1	5	1
1	1	4	0
1	1	4	0
1	1	2	0
1	1	3	0
1	1	3	0
1	1	4	0
1	1	4	0
1	1	5	0
1	1	4	0
1	1	4	0
1	1	4	0
1	1	5	0
1	1	5	0
1	1	3	0
1	1	5	0
1	1	3	0
1	1	5	0
1	1	5	0
1	1	4	0
1	1	4	0
1	1	5	0
1	1	5	0
1	1	5	0
1	1	5	0
1	1	4	0
1	1	5	0
1	1	4	0
1	1	4	0
1	1	4	0
1	1	5	0
1	1	3	0
1	1	5	0
1	1	4	0
1	1	4	0
1	1	3	0
1	1	4	0
1	1	3	0
1	1	3	0
1	1	2	0
1	1	3	0
1	1	3	0
1	1	3	0
1	1	4	0
1	1	4	0
1	1	5	0
1	1	4	0
1	1	4	0
1	1	3	0
1	1	4	0
1	1	4	0
1	1	5	0
1	1	5	0
1	1	3	0
1	1	5	0
1	1	3	0
1	1	2	0
1	1	3	0
1	1	3	0
1	1	3	0
1	1	2	0
1	1	2	0
1	1	3	1
1	1	2	0
1	1	2	1
1	1	3	1
1	1	3	1
1	1	2	0
1	1	1	1
1	1	0	0
1	1	1	1
1	1	2	0
1	1	3	1
1	1	3	2
1	1	3	0
1	1	4	1
1	1	5	2
1	1	4	0
1	1	4	2
1	1	5	2
1	1	3	0
1	1	2	1
1	1	3	2
1	1	3	1
1	1	4	0
1	1	3	2
1	1	4	0
1	1	5	1
1	1	4	1
1	1	5	0
1	1	2	0
1	1	3	0
1	1	1	0
1	1	1	0
1	1	0	0
1	1	1	0
1	1	1	0
1	1	1	0
1	1	1	0
1	1	2	0
1	1	3	0
1	1	3	0
1	1	2	0
1	1	2	0
1	1	3	0
1	1	3	0
1	1	3	0
1	1	1	0
1	1	1	0
1	1	0	0
1	1	0	0
1	1	1	0
1	1	0	0
1	1	0	0
1	1	0	0
1	1	0	0
1	1	0	0
1	1	0	0
1	1	1	0
1	1	2	0
1	1	2	0
1	1	3	0
1	1	3	0
1	1	3	0
1	1	3	0
1	1	3	0
1	1	2	0
1	1	0	0
1	1	1	0
1	1	0	0
1	1	1	0
1	1	1	0
1	1	3	0
1	1	2	0
1	1	3	0
1	1	4	0
1	1	3	0
1	1	4	0
1	1	3	0
1	1	3	0
1	1	2	0
1	1	2	0
1	1	2	0
1	1	1	0
1	1	0	0
1	1	0	0
1	1	0	0
1	1	0	0
1	1	0	0
1	1	1	0
1	1	2	0
1	1	2	0
1	1	2	0
1	1	4	0
1	1	5	0
1	1	5	0
1	1	3	0
1	1	2	0
1	1	3	0
1	1	1	0
1	1	4	0
1	1	4	0
1	1	3	0
1	1	4	0
1	1	5	0
1	1	3	0
1	1	5	0
1	1	2	0
1	1	3	0
1	1	4	0
1	1	4	0
1	1	4	0
1	1	4	0
1	1	3	0
1	1	2	0
1	1	3	0
1	1	1	0
1	1	3	0
1	1	2	0
1	1	2	0
1	1	1	0
1	1	0	0
1	1	1	0
1	1	0	0
1	1	0	0
1	1	0	0
1	1	0	0
1	1	1	0
1	1	0	0
1	1	0	0
1	1	0	0
1	1	0	0
1	1	0	0
1	1	0	0
1	1	0	0
1	1	0	0
1	1	0	0
1	1	2	0
1	1	1	1
1	1	2	0
1	1	1	0
1	1	1	0
1	1	0	0
1	1	0	0
1	1	0	0
1	1	0	0
1	1	0	0
1	1	0	0
1	1	0	0
1	1	0	0
1	1	0	0
1	1	0	0
1	1	0	0
1	1	0	0
1	1	0	0
1	1	0	0
1	1	0	0
1	1	0	0
1	1	1	0
1	1	1	0
1	1	1	0
1	1	1	0
1	1	1	0
1	1	2	1
1	1	2	1
1	1	1	0
1	1	2	0
1	1	0	0
1	1	0	0
1	1	0	0
1	1	0	0
1	1	0	0
1	1	0	0
1	1	0	0
1	1	0	0
1	1	0	0
1	1	0	0
1	1	0	0
1	1	0	0
1	1	0	0
1	1	0	0
1	1	0	0
1	1	0	0
1	1	0	0
1	1	0	0
1	1	1	0
1	1	1	0
1	1	2	0
1	1	3	0
1	1	3	1
1	1	4	0
1	1	2	0
1	1	4	2
1	1	3	1
1	1	3	0
1	1	3	1
1	1	3	2
1	1	2	2
1	1	4	1
1	1	3	2
1	1	3	2
1	1	3	1
1	1	3	2
1	1	3	3
1	1	2	0
1	1	3	1
1	1	3	2
1	1	3	0
1	1	2	0
1	1	3	0
1	1	2	0
1	1	4	0
1	1	3	0
1	1	4	1
1	1	4	0
1	1	5	1
1	1	5	1
1	1	4	0
1	1	2	0
1	1	4	1
1	1	4	0
1	1	4	0
1	1	4	1
1	1	3	0
1	1	3	0
1	1	3	0
1	1	3	0
1	1	3	0
1	1	3	-1
1	1	3	0
1	1	1	0
1	1	1	0
1	1	2	0
1	1	2	-1
1	1	2	0
1	1	3	-1
1	1	2	0
1	1	2	0
1	1	3	0
1	1	1	0
1	1	1	0
1	1	1	0
1	1	0	0
1	1	0	0
1	1	0	0
1	1	1	0
1	1	3	0
1	1	3	0
1	1	3	0
1	1	3	0
1	1	3	0
1	1	3	0
1	1	4	0
1	1	1	0
1	1	2	0
1	1	1	0
1	1	0	0
1	1	0	0
1	1	0	0
1	1	0	0
1	1	0	0
1	1	0	0
1	1	0	0
1	1	0	0
1	1	0	0
1	1	0	0
1	1	0	0
1	1	0	0
1	1	0	0
1	1	1	0
1	1	0	0
1	1	0	0
1	1	0	0
1	1	0	0
1	1	0	0
1	1	0	0
1	1	1	0
1	1	0	0
1	1	1	0
1	1	1	0
1	1	1	0
1	1	1	0
1	1	2	0
1	1	1	0
1	1	0	0
1	1	0	0
1	1	0	0
1	1	0	0
1	1	0	0
1	1	0	0
1	1	0	0
1	1	0	0
1	1	0	0
1	1	0	0
1	1	0	0
1	1	0	0
1	1	0	0
1	1	0	0
1	1	0	0
1	1	1	0
1	1	1	0
1	1	1	0
1	1	3	0
1	1	2	0
1	1	4	0
1	1	3	1
1	1	4	0
1	1	5	1
1	1	4	1
1	1	5	0
1	1	4	0
1	1	5	2
1	1	4	0
1	1	5	1
1	1	5	1
1	1	5	0
1	1	5	1
1	1	6	1
1	1	3	0
1	1	5	2
1	1	5	1
1	1	5	0
1	1	5	2
1	1	6	1
1	1	6	1
1	1	5	1
1	1	4	0
1	1	3	0
1	1	5	1
1	1	5	0
1	1	5	1
1	1	5	0
1	1	6	0
1	1	5	1
1	1	5	0
1	1	6	0
1	1	5	1
1	1	6	0
1	1	6	1
1	1	6	1
1	1	3	0
1	1	5	1
1	1	5	1
1	1	4	0
1	1	6	1
1	1	5	1
1	1	4	0
1	1	4	1
1	1	4	0
1	1	3	0
1	1	4	0
1	1	3	0
1	1	3	0
1	1	5	0
1	1	4	0
1	1	4	0
1	1	5	0
1	1	5	0
1	1	5	0
1	1	4	0
1	1	2	0
1	1	2	-1
1	1	2	-1
1	1	2	-2
1	1	2	-2
1	1	3	-1
1	1	2	-2
1	1	2	-3
1	1	2	-2
1	1	2	-1
1	1	2	-2
1	1	1	-2
1	1	2	-2
1	1	2	-1
1	1	1	-3
1	1	1	-2
1	1	2	-1
1	1	1	-2
1	1	0	-2
1	1	1	-3
1	1	2	-1
1	1	0	0
1	1	1	0
1	1	1	-1
1	1	1	0
1	1	2	0
1	1	2	0
1	1	2	-1
1	1	2	-1
1	1	3	0
1	1	2	-2
1	1	2	-1
1	1	2	-1
1	1	3	0
1	1	2	-1
1	1	2	-1
1	1	2	0
1	1	2	0
1	1	3	-1
1	1	2	0
1	1	3	0
1	1	3	0
1	1	3	0
1	1	4	0
1	1	4	0
1	1	4	-1
1	1	1	-1
1	1	4	0
1	1	3	0
1	1	3	-1
1	1	2	0
1	1	3	-1
1	1	4	-1
1	1	3	-2
1	1	5	0
1	1	4	-1
1	1	5	-1
1	1	4	0
1	1	5	-2
1	1	4	-1
1	1	5	0
1	1	3	-1
1	1	4	0
1	1	4	0
1	1	2	-1
1	1	2	-1
1	1	3	0
1	1	2	0
1	1	2	-1
1	1	3	0
1	1	4	0
1	1	3	0
1	1	2	0
1	1	3	0
1	1	4	0
1	1	4	-1
1	1	4	0
1	1	4	0
1	1	4	0
1	1	5	0
1	1	4	0
1	1	5	0
1	1	5	0
1	1	5	0
1	1	2	0
1	1	4	0
1	1	4	0
1	1	4	0
1	1	5	0
1	1	4	0
1	1	5	0
1	1	4	0
1	1	4	0
1	1	5	0
1	1	3	0
1	1	4	0
1	1	4	0
1	1	5	0
1	1	4	0
1	1	5	0
1	1	4	0
1	1	4	0
1	1	5	0
1	1	5	0
1	1	4	0
1	1	5	1
1	1	4	0
1	1	5	0
1	1	4	0
1	1	4	0
1	1	4	0
1	1	4	0
1	1	4	0
1	1	4	0
1	1	4	1
1	1	5	0
1	1	3	0
1	1	4	1
1	1	3	0
1	1	3	0
1	1	2	0
1	1	2	0
1	1	3	0
1	1	3	0
1	1	3	1
1	1	3	0
1	1	3	0
1	1	1	0
1	1	1	0
1	1	0	0
1	1	0	0
1	1	0	0
1	1	0	0
1	1	0	0
1	1	0	0
1	1	0	0
1	1	0	0
1	1	0	0
1	1	0	0
1	1	0	0
1	1	0	0
1	1	0	0
1	1	0	0
1	1	0	0
1	1	0	0
1	1	0	0
1	1	0	0
1	1	0	0
1	1	0	0
1	1	0	0
1	1	0	0
1	1	0	0
1	1	0	0
1	1	0	0
1	1	0	0
1	1	0	0
1	1	0	0
1	1	0	0
1	1	0	0
1	1	0	0
1	1	0	0
1	1	0	0
1	1	0	0
1	1	0	0
1	1	0	0
1	1	0	0
1	1	0	0
1	1	0	0
1	1	0	0
1	1	0	0
1	1	0	0
1	1	0	0
1	1	0	0
1	1	0	0
1	1	0	0
1	1	0	0
1	1	0	0
1	1	0	0
1	1	0	0
1	1	0	0
1	1	0	0
1	1	0	0
1	1	0	0
1	1	0	0
1	1	0	0
1	1	0	0
1	1	0	0
1	1	0	0
1	1	0	0
1	1	0	0
1	1	0	0
1	1	0	0
1	1	0	0
1	1	0	0
1	1	0	0
1	1	0	0
1	1	0	0
1	1	0	0
1	1	0	0
1	1	0	0
1	1	0	0
1	1	0	0
1	1	0	0
1	1	0	0
1	1	1	0
1	1	0	0
1	1	1	0
1	1	1	0
1	1	1	0
1	1	2	0
1	1	1	0
1	1	0	0
1	1	0	0
1	1	0	0
1	1	0	0
1	1	0	0
1	1	0	0
1	1	0	0
1	1	0	0
1	1	0	0
1	1	2	0
1	1	1	0
1	1	2	0
1	1	3	0
1	1	3	0
1	1	3	0
1	1	4	0
1	1	3	0
1	1	4	0
1	1	3	0
1	1	4	0
1	1	4	0
1	1	4	0
1	1	3	0
1	1	5	0
1	1	3	0
1	1	4	0
1	1	5	0
1	1	4	0
1	1	4	0
1	1	4	0
1	1	4	0
1	1	4	0
1	1	3	0
1	1	4	0
1	1	3	0
1	1	5	0
1	1	3	0
1	1	4	-1
1	1	5	0
1	1	5	0
1	1	5	0
1	1	4	0
1	1	5	0
1	1	4	0
1	1	4	0
1	1	3	0
1	1	2	0
1	1	3	0
1	1	3	0
1	1	2	0
1	1	2	0
1	1	2	0
1	1	1	0
1	1	1	0
1	1	0	0
1	1	0	0
1	1	0	0
1	1	0	0
1	1	0	0
1	1	0	0
1	1	0	0
1	1	0	0
1	1	0	0
1	1	0	0
1	1	0	0
1	1	0	0
1	1	0	0
1	1	0	0
1	1	0	0
1	1	0	0
1	1	0	0
1	1	0	0
1	1	0	0
1	1	0	0
1	1	0	0
1	1	0	0
1	1	0	0
1	1	0	0
1	1	0	0
1	1	0	0
1	1	0	0
1	1	0	0
1	1	0	0
1	1	1	0
1	1	0	0
1	1	0	0
1	1	0	0
1	1	0	0
1	1	0	0
1	1	0	0
1	1	0	0
1	1	0	0
1	1	0	0
1	1	0	0
1	1	0	0
1	1	0	0
1	1	0	0
1	1	0	0
1	1	0	0
1	1	0	0
1	1	0	0
1	1	0	0
1	1	1	0
1	1	0	0
1	1	2	0
1	1	3	0
1	1	2	0
1	1	2	0
1	1	2	0
1	1	2	0
1	1	2	0
1	1	2	0
1	1	2	0
1	1	1	0
1	1	1	0
1	1	0	0
1	1	0	0
1	1	0	0
1	1	1	0
1	1	0	0
1	1	0	0
1	1	0	0
1	1	0	0
1	1	0	0
1	1	0	0
1	1	0	0
1	1	0	0
1	1	0	0
1	1	0	0
1	1	0	0
1	1	0	0
1	1	1	0
1	1	2	0
1	1	2	0
1	1	3	0
1	1	2	0
1	1	1	0
1	1	1	0
1	1	0	0
1	1	0	0
1	1	0	0
1	1	0	0
1	1	0	0
1	1	0	0
1	1	1	0
1	1	1	0
1	1	1	0
1	1	1	0
1	1	3	0
1	1	2	0
1	1	1	0
1	1	1	0
1	1	1	0
1	1	1	0
1	1	0	0
1	1	0	0
1	1	0	0
1	1	0	0
1	1	0	0
1	1	0	0
1	1	0	0
1	1	0	0
1	1	0	0
1	1	0	0
1	1	0	0
1	1	0	0
1	1	0	0
1	1	0	0
1	1	0	0
1	1	0	0
1	1	0	0
1	1	0	0
1	1	0	0
1	1	0	0
1	1	0	0
1	1	0	0
1	1	0	0
1	1	0	0
1	1	1	0
1	1	1	1
1	1	1	0
1	1	2	1
1	1	2	2
1	1	1	2
1	1	2	1
1	1	2	1
1	1	1	1
1	1	1	1
1	1	0	0
1	1	0	0
1	1	0	0
1	1	0	0
1	1	0	0
1	1	0	0
1	1	0	0
1	1	0	0
1	1	0	0
1	1	0	0
1	1	0	0
1	1	0	0
1	1	0	0
1	1	0	0
1	1	0	0
1	1	0	0
1	1	0	0
1	1	0	0
1	1	0	0
1	1	0	0
1	1	0	0
1	1	0	0
1	1	0	0
1	1	0	0
1	1	0	0
1	1	0	0
1	1	0	0
1	1	0	0
1	1	0	0
1	1	0	0
1	1	0	0
1	1	0	0
1	1	0	0
1	1	0	0
1	1	0	0
1	1	0	0
1	1	0	0
1	1	0	0
1	1	0	0
1	1	0	1
1	1	1	1
1	1	2	0
1	1	1	2
1	1	1	1
1	1	3	1
1	1	1	1
1	1	1	0
1	1	0	0
1	1	0	0
1	1	0	0
1	1	0	0
1	1	0	0
1	1	0	0
1	1	0	0
1	1	0	0
1	1	0	0
1	1	0	0
1	1	0	0
1	1	0	0
1	1	0	0
1	1	0	0
1	1	0	0
1	1	0	0
1	1	0	0
1	1	0	0
1	1	0	0
1	1	0	0
1	1	0	0
1	1	0	0
1	1	0	0
1	1	0	0
1	1	0	0
1	1	0	0
1	1	0	0
1	1	0	0
1	1	0	0
1	1	0	0
1	1	0	0
1	1	0	0
1	1	0	0
1	1	0	1
1	1	1	1
1	1	2	1
1	1	2	3
1	1	2	2
1	1	3	2
1	1	2	2
1	1	2	2
1	1	2	1
1	1	3	3
1	1	2	2
1	1	3	2
1	1	3	2
1	1	2	2
1	1	4	2
1	1	3	2
1	1	2	3
1	1	3	2
1	1	4	2
1	1	2	3
1	1	3	1
1	1	3	2
1	1	2	4
1	1	2	3
1	1	2	2
1	1	2	4
1	1	2	2
1	1	2	2
1	1	1	2
1	1	2	4
1	1	1	1
1	1	3	2
1	1	2	3
1	1	1	1
1	1	3	4
1	1	2	2
1	1	2	4
1	1	3	2
1	1	3	4
1	1	2	3
1	1	3	3
1	1	2	4
1	1	2	2
1	1	3	3
1	1	2	5
1	1	2	3
1	1	2	2
1	1	1	4
1	1	0	2
1	1	2	2
1	1	1	3
1	1	1	3
1	1	1	2
1	1	2	2
1	1	0	3
1	1	0	2
1	1	0	3
1	1	0	2
1	1	0	2
1	1	0	2
1	1	0	3
1	1	0	2
1	1	0	2
1	1	0	2
1	1	0	2
1	1	0	1
1	1	0	1
1	1	0	1
1	1	0	2
1	1	0	2
1	1	0	3
1	1	0	3
1	1	1	2
1	1	2	3
1	1	1	2
1	1	2	2
1	1	1	1
1	1	1	1
1	1	0	2
1	1	1	2
1	1	2	2
1	1	2	4
1	1	1	2
1	1	3	2
1	1	3	5
1	1	2	2
1	1	3	2
1	1	2	5
1	1	1	2
1	1	3	3
1	1	2	4
1	1	2	3
1	1	2	3
1	1	2	5
1	1	2	3
1	1	2	3
1	1	1	4
1	1	2	3
1	1	2	3
1	1	1	4
1	1	2	3
1	1	2	2
1	1	2	4
1	1	2	3
1	1	3	2
1	1	1	4
1	1	2	3
1	1	2	2
1	1	1	4
1	1	2	2
1	1	3	2
1	1	1	2
1	1	1	2
1	1	2	2
1	1	3	1
1	1	2	2
1	1	3	2
1	1	3	3
1	1	2	2
1	1	4	1
1	1	3	3
1	1	3	3
1	1	3	2
1	1	3	4
1	1	3	2
1	1	2	2
1	1	2	4
1	1	3	3
1	1	3	2
1	1	2	4
1	1	2	2
1	1	3	2
1	1	2	4
1	1	3	2
1	1	3	2
1	1	2	3
1	1	3	2
1	1	3	1
1	1	2	3
1	1	3	2
1	1	3	2
1	1	2	3
1	1	3	2
1	1	3	2
1	1	3	3
1	1	3	2
1	1	3	3
1	1	3	3
1	1	3	2
1	1	3	4
1	1	2	3
1	1	4	2
1	1	3	3
1	1	2	3
1	1	3	2
1	1	3	3
1	1	2	3
1	1	3	2
1	1	3	4
1	1	2	3
1	1	3	2
1	1	2	4
1	1	2	3
1	1	2	2
1	1	2	4
1	1	2	3
1	1	2	2
1	1	2	4
1	1	3	3
1	1	2	3
1	1	2	4
1	1	2	2
1	1	3	4
1	1	2	3
1	1	3	2
1	1	3	4
1	1	3	3
1	1	3	4
1	1	3	3
1	1	3	3
1	1	3	4
1	1	2	3
1	1	3	2
1	1	1	1
1	1	1	3
1	1	1	2
1	1	3	2
1	1	1	3
1	1	2	3
1	1	2	3
1	1	2	4
1	1	3	3
1	1	3	3
1	1	2	3
1	1	3	2
1	1	3	4
1	1	2	2
1	1	3	4
1	1	3	4
1	1	3	2
1	1	3	2
1	1	1	3
1	1	1	1
1	1	2	2
1	1	1	2
1	1	2	2
1	1	2	1
1	1	2	1
1	1	2	2
1	1	2	1
1	1	2	2
1	1	2	2
1	1	2	1
1	1	3	3
1	1	1	3
1	1	3	2
1	1	3	2
1	1	2	3
1	1	3	2
1	1	3	3
1	1	2	2
1	1	3	1
1	1	2	2
1	1	3	2
1	1	2	0
1	1	2	1
1	1	1	1
1	1	2	0
1	1	3	0
1	1	3	2
1	1	3	0
1	1	4	1
1	1	3	1
1	1	3	1
1	1	4	1
1	1	2	1
1	1	2	0
1	1	3	0
1	1	3	1
1	1	2	1
1	1	3	0
1	1	3	0
1	1	3	1
1	1	4	1
1	1	5	1
1	1	5	2
1	1	4	2
1	1	4	2
1	1	6	2
1	1	3	1
1	1	5	4
1	1	4	1
1	1	4	1
1	1	5	3
1	1	3	1
1	1	5	2
1	1	6	3
1	1	4	1
1	1	6	3
1	1	4	1
1	1	3	1
1	1	2	1
1	1	3	1
1	1	4	3
1	1	4	1
1	1	4	2
1	1	5	2
1	1	4	1
1	1	3	2
1	1	6	2
1	1	5	2
1	1	5	2
1	1	4	1
1	1	5	3
1	1	5	1
1	1	5	2
1	1	6	3
1	1	5	1
1	1	5	3
1	1	6	3
1	1	6	4
1	1	5	3
1	1	5	2
1	1	6	4
1	1	4	2
1	1	7	4
1	1	4	2
1	1	6	3
1	1	5	4
1	1	5	2
1	1	6	3
1	1	5	4
1	1	4	1
1	1	4	3
1	1	3	2
1	1	3	1
1	1	3	1
1	1	4	0
1	1	4	0
1	1	4	1
1	1	5	0
1	1	5	2
1	1	6	1
1	1	5	1
1	1	6	3
1	1	5	1
1	1	6	2
1	1	5	1
1	1	2	0
1	1	4	2
1	1	4	1
1	1	4	1
1	1	4	2
1	1	6	2
1	1	5	2
1	1	5	3
1	1	4	1
1	1	5	3
1	1	5	2
1	1	5	2
1	1	5	2
1	1	5	1
1	1	5	2
1	1	6	2
1	1	5	2
1	1	4	2
1	1	5	1
1	1	5	2
1	1	4	2
1	1	4	0
1	1	4	3
1	1	5	2
1	1	5	2
1	1	5	3
1	1	5	1
1	1	5	3
1	1	5	2
1	1	5	1
1	1	5	2
1	1	3	1
1	1	4	2
1	1	5	1
1	1	3	0
1	1	5	2
1	1	5	1
1	1	4	1
1	1	4	1
1	1	2	1
1	1	4	1
1	1	3	1
1	1	4	2
1	1	4	1
1	1	3	1
1	1	4	1
1	1	3	1
1	1	3	1
1	1	4	1
1	1	3	1
1	1	3	1
1	1	3	1
1	1	3	1
1	1	2	1
1	1	2	1
1	1	4	2
1	1	3	1
1	1	4	2
1	1	4	1
1	1	4	2
1	1	5	2
1	1	3	0
1	1	5	2
1	1	3	1
1	1	3	0
1	1	4	2
1	1	4	0
1	1	3	0
1	1	4	1
1	1	4	1
1	1	4	1
1	1	5	1
1	1	4	0
1	1	4	1
1	1	4	1
1	1	4	0
1	1	4	1
1	1	4	1
1	1	4	0
1	1	4	2
1	1	4	0
1	1	4	1
1	1	4	1
1	1	3	0
1	1	4	1
1	1	4	1
1	1	3	0
1	1	4	2
1	1	2	1
1	1	3	0
1	1	3	1
1	1	4	2
1	1	3	1
1	1	4	2
1	1	4	1
1	1	4	1
1	1	5	3
1	1	5	1
1	1	5	2
1	1	4	2
1	1	4	1
1	1	4	2
1	1	5	3
1	1	4	0
1	1	3	1
1	1	5	2
1	1	2	1
1	1	1	0
1	1	1	0
1	1	1	0
1	1	3	2
1	1	2	0
1	1	3	2
1	1	2	1
1	1	3	1
1	1	3	1
1	1	4	1
1	1	2	0
1	1	2	0
1	1	3	1
1	1	2	0
1	1	2	0
1	1	2	0
1	1	3	0
1	1	3	0
1	1	4	0
1	1	3	0
1	1	3	0
1	1	3	0
1	1	3	0
1	1	3	0
1	1	4	0
1	1	3	0
1	1	5	0
1	1	4	0
1	1	4	0
1	1	5	0
1	1	4	0
1	1	4	0
1	1	3	0
1	1	3	0
1	1	3	0
1	1	3	0
1	1	3	0
1	1	4	0
1	1	4	0
1	1	2	0
1	1	4	0
1	1	2	0
1	1	3	-1
1	1	4	0
1	1	4	-1
1	1	4	-1
1	1	5	0
1	1	4	0
1	1	5	0
1	1	4	0
1	1	4	0
1	1	5	0
1	1	4	0
1	1	4	0
1	1	4	0
1	1	4	0
1	1	4	0
1	1	4	0
1	1	3	0
1	1	3	0
1	1	4	1
1	1	4	1
1	1	4	1
1	1	4	2
1	1	4	0
1	1	5	2
1	1	5	2
1	1	3	1
1	1	5	2
1	1	6	3
1	1	4	1
1	1	3	3
1	1	4	1
1	1	4	1
1	1	4	3
1	1	4	1
1	1	5	2
1	1	6	2
1	1	5	1
1	1	4	2
1	1	6	2
1	1	3	0
1	1	5	2
1	1	5	0
1	1	6	1
1	1	3	1
1	1	4	1
1	1	4	0
1	1	5	1
1	1	5	0
1	1	6	1
1	1	6	2
1	1	4	0
1	1	4	1
1	1	7	2
1	1	5	0
1	1	5	2
1	1	5	1
1	1	5	0
1	1	6	2
1	1	7	1
1	1	6	1
1	1	7	2
1	1	5	0
1	1	6	2
1	1	6	1
1	1	6	1
1	1	6	2
1	1	6	1
1	1	6	2
1	1	7	2
1	1	6	1
1	1	5	2
1	1	4	1
1	1	6	3
1	1	6	2
1	1	5	2
1	1	4	1
1	1	4	1
1	1	3	1
1	1	3	1
1	1	2	0
1	1	1	0
1	1	2	0
1	1	3	0
1	1	4	0
1	1	4	0
1	1	3	0
1	1	3	0
1	1	4	0
1	1	4	0
1	1	4	0
1	1	5	0
1	1	3	0
1	1	4	0
1	1	4	0
1	1	3	0
1	1	4	0
1	1	4	1
1	1	5	1
1	1	5	2
1	1	5	2
1	1	5	0
1	1	5	2
1	1	6	2
1	1	6	1
1	1	6	3
1	1	6	0
1	1	6	2
1	1	4	1
1	1	4	0
1	1	6	1
1	1	5	1
1	1	5	0
1	1	6	2
1	1	6	1
1	1	6	2
1	1	6	2
1	1	6	2
1	1	6	3
1	1	7	2
1	1	6	2
1	1	5	2
1	1	5	1
1	1	6	2
1	1	6	2
1	1	4	1
1	1	4	3
1	1	2	0
1	1	3	1
1	1	5	3
1	1	5	2
1	1	5	2
1	1	3	3
1	1	3	1
1	1	2	0
1	1	2	1
1	1	2	0
1	1	2	0
1	1	4	1
1	1	2	1
1	1	4	0
1	1	3	1
1	1	3	1
1	1	4	1
1	1	4	2
1	1	7	2
1	1	4	1
1	1	5	2
[truncated: 7,006 more rows]
